# Supplementary material for: Biologically relevant laminin as chemically defined and fully human platform for human epidermal keratinocyte culture
Source: Nat Commun. 2018 Oct 30;9:4432. doi: 10.1038/s41467-018-06934-3 (PMC6207750; doi:10.1038/s41467-018-06934-3)
Supplement: Supplementary file 4 — Supplementary Data 1 [file 41467_2018_6934_MOESM4_ESM.xlsx]

## Sheet: Tab 1 - DE results
Supplementary Table 3. Differential expression results. Results included: Tab 1. Full list of differential expression results when comparing LN-421, LN-511 and 3T3. Log2 FoldChange, shrunken Log2-fold changes computed by DESeq2 package. BHadjP, Benjamini-Hochberg (BH) adjusted p-value. Tab 2: Functional gene set enrichment analysis (GSEA) results for the databases Hallmark in the RNA-seq differen…
				LN-421 vs 3T3 co-culture			LN-511 vs 3T3 co-culture			LN-511 vs LN-421 co-culture
Ensembl Gene ID	External Gene Name	Gene Biotype	Gene description	LN-421 vs 3T3 Log2 FoldChange	LN-421 vs 3T3 BHadjP		LN-511 vs 3T3 Log2 FoldChange	LN-511 vs 3T3 BHadjP		LN-511 vs LN-421 Log2 FoldChange	LN-511 vs LN-421 Log2 BHadjP
ENSG00000274267	HIST1H3B	protein_coding	histone cluster 1, H3b	2.30154	1.57103e-148		2.33542	5.0704e-153		0.0338782	1
ENSG00000278272	HIST1H3C	protein_coding	histone cluster 1, H3c	2.20856	1.47956e-146		2.19041	3.60829e-144		-0.0181477	1
ENSG00000196787	HIST1H2AG	protein_coding	histone cluster 1, H2ag	1.89045	6.26075e-129		1.9728	8.11565e-141		0.0823514	1
ENSG00000121281	ADCY7	protein_coding	adenylate cyclase 7	-2.05011	4.01906e-120		-2.32832	1.2744e-151		-0.278218	0.0856157
ENSG00000156804	FBXO32	protein_coding	F-box protein 32	-4.29964	1.82087e-114		-4.14499	5.22851e-108		0.154655	1
ENSG00000158406	HIST1H4H	protein_coding	histone cluster 1, H4h	2.05987	2.55324e-95		2.16478	1.43079e-105		0.104912	1
ENSG00000083720	OXCT1	protein_coding	3-oxoacid CoA transferase 1	2.75888	3.65774e-85		2.72059	1.30105e-82		-0.0382924	1
ENSG00000143126	CELSR2	protein_coding	cadherin, EGF LAG seven-pass G-type receptor 2	-2.11149	7.51523e-84		-2.18819	7.4223e-90		-0.0766946	1
ENSG00000197409	HIST1H3D	protein_coding	histone cluster 1, H3d	2.12907	2.21391e-83		2.11462	3.83199e-82		-0.0144532	1
ENSG00000197153	HIST1H3J	protein_coding	histone cluster 1, H3j	2.74067	1.21574e-81		2.67453	1.34365e-77		-0.0661384	1
ENSG00000197321	SVIL	protein_coding	supervillin	-1.64189	7.32659e-78		-1.54664	3.4537e-69		0.0952594	1
ENSG00000185130	HIST1H2BL	protein_coding	histone cluster 1, H2bl	2.44664	7.81356e-75		2.55174	2.12855e-81		0.105103	1
ENSG00000016602	CLCA4	protein_coding	chloride channel accessory 4	-6.21463	7.93785e-73		-6.36644	3.64091e-73		-0.151801	1
ENSG00000274641	HIST1H2BO	protein_coding	histone cluster 1, H2bo	2.21954	2.56432e-68		2.17839	9.69755e-66		-0.0411485	1
ENSG00000138606	SHF	protein_coding	Src homology 2 domain containing F	-3.92788	1.93803e-67		-3.76664	6.93587e-63		0.161243	1
ENSG00000278588	HIST1H2BI	protein_coding	histone cluster 1, H2bi	2.47659	3.40863e-67		2.41005	1.57839e-63		-0.0665338	1
ENSG00000169398	PTK2	protein_coding	protein tyrosine kinase 2	-1.42145	3.6534e-67		-1.33301	3.08262e-59		0.0884381	1
ENSG00000278677	HIST1H2AM	protein_coding	histone cluster 1, H2am	1.92698	1.61748e-65		1.90376	6.73231e-64		-0.0232187	1
ENSG00000184357	HIST1H1B	protein_coding	histone cluster 1, H1b	2.10962	1.2996e-62		2.11427	7.71306e-63		0.00465473	1
ENSG00000197061	HIST1H4C	protein_coding	histone cluster 1, H4c	1.52558	1.45589e-61		1.63651	5.61818e-71		0.110927	1
ENSG00000055044	NOP58	protein_coding	NOP58 ribonucleoprotein	1.68258	9.34852e-60		1.82004	5.58551e-70		0.137454	0.976351
ENSG00000110090	CPT1A	protein_coding	carnitine palmitoyltransferase 1A (liver)	2.1494	1.14514e-59		1.99817	1.76707e-51		-0.151225	1
ENSG00000112081	SRSF3	protein_coding	serine/arginine-rich splicing factor 3	1.18351	1.93955e-57		1.28981	2.62148e-68		0.106303	0.93778
ENSG00000065183	WDR3	protein_coding	WD repeat domain 3	1.36623	3.27926e-57		1.39543	7.90625e-60		0.0292009	1
ENSG00000115758	ODC1	protein_coding	ornithine decarboxylase 1	4.00573	3.51848e-57		3.45717	3.66317e-42		-0.548563	0.446211
ENSG00000113460	BRIX1	protein_coding	BRX1, biogenesis of ribosomes, homolog (S. cerevisiae)	1.53733	1.35118e-56		1.60082	1.53489e-61		0.0634871	1
ENSG00000138180	CEP55	protein_coding	centrosomal protein 55kDa	2.21322	1.97016e-56		2.21145	2.66026e-56		-0.00177016	1
ENSG00000132849	INADL	protein_coding	InaD-like (Drosophila)	-0.951899	2.90136e-56		-0.922567	6.03789e-53		0.0293319	1
ENSG00000163811	WDR43	protein_coding	WD repeat domain 43	1.09868	4.59671e-56		1.31297	2.38047e-80		0.214292	0.023364
ENSG00000278828	HIST1H3H	protein_coding	histone cluster 1, H3h	2.12613	6.9139e-56		2.26085	4.19271e-63		0.134719	1
ENSG00000154839	SKA1	protein_coding	spindle and kinetochore associated complex subunit 1	2.39633	6.31051e-55		2.52341	4.51697e-61		0.127079	1
ENSG00000198742	SMURF1	protein_coding	SMAD specific E3 ubiquitin protein ligase 1	-1.47054	2.60779e-54		-1.32502	3.46205e-44		0.145519	0.914794
ENSG00000182253	SYNM	protein_coding	synemin, intermediate filament protein	4.12978	2.75913e-54		2.75616	5.95196e-24		-1.37362	1.48268e-09
ENSG00000273983	HIST1H3G	protein_coding	histone cluster 1, H3g	2.23811	3.79642e-54		2.22607	1.93473e-53		-0.012033	1
ENSG00000140545	MFGE8	protein_coding	milk fat globule-EGF factor 8 protein	-1.60927	6.4214e-54		-1.58092	4.43987e-52		0.0283474	1
ENSG00000138434	SSFA2	protein_coding	sperm specific antigen 2	-0.950427	4.33473e-53		-0.780943	6.63526e-36		0.169484	0.154688
ENSG00000196747	HIST1H2AI	protein_coding	histone cluster 1, H2ai	2.46056	6.05495e-53		2.57255	1.03381e-57		0.11199	1
ENSG00000147274	RBMX	protein_coding	RNA binding motif protein, X-linked	0.860395	9.10621e-53		0.910903	3.08262e-59		0.0505084	1
ENSG00000277775	HIST1H3F	protein_coding	histone cluster 1, H3f	1.96725	1.73503e-51		2.14199	4.62145e-61		0.174736	0.938557
ENSG00000175662	TOM1L2	protein_coding	target of myb1-like 2 (chicken)	-1.26075	1.81441e-51		-0.972134	5.21318e-31		0.288618	0.0161212
ENSG00000124575	HIST1H1D	protein_coding	histone cluster 1, H1d	1.25685	3.62418e-51		1.24185	6.73958e-50		-0.0150062	1
ENSG00000100605	ITPK1	protein_coding	inositol-tetrakisphosphate 1-kinase	0.946868	9.62033e-51		1.03458	9.31221e-61		0.0877172	0.880589
ENSG00000170776	AKAP13	protein_coding	A kinase (PRKA) anchor protein 13	-1.46018	1.26776e-50		-1.48896	1.56877e-52		-0.0287859	1
ENSG00000225138	CTD-2228K2.7	processed_transcript		-1.60535	1.78851e-50		-1.99647	6.3497e-75		-0.391122	0.0194025
ENSG00000115008	IL1A	protein_coding	interleukin 1, alpha	1.71691	8.29303e-50		1.97241	1.30439e-65		0.255502	0.378316
ENSG00000107957	SH3PXD2A	protein_coding	SH3 and PX domains 2A	-1.24554	1.16471e-49		-1.07652	4.79886e-37		0.169024	0.562909
ENSG00000180596	HIST1H2BC	protein_coding	histone cluster 1, H2bc	1.03958	1.67545e-49		1.16751	1.5919e-62		0.127929	0.578104
ENSG00000261026	CTD-3247F14.2	sense_overlapping		-3.37101	4.29428e-48		-3.41385	1.57575e-48		-0.042845	1
ENSG00000145860	RNF145	protein_coding	ring finger protein 145	-1.09027	8.37053e-47		-1.12871	4.69326e-50		-0.0384388	1
ENSG00000138095	LRPPRC	protein_coding	leucine-rich pentatricopeptide repeat containing	0.708902	1.15929e-45		0.752223	1.76707e-51		0.0433215	1
ENSG00000126215	XRCC3	protein_coding	X-ray repair complementing defective repair in Chinese hamster cells 3	1.79917	1.36473e-42		1.80254	1.01099e-42		0.00336854	1
ENSG00000240184	PCDHGC3	protein_coding	protocadherin gamma subfamily C, 3	-1.54245	2.40097e-42		-1.45358	1.12364e-37		0.0888771	1
ENSG00000107833	NPM3	protein_coding	nucleophosmin/nucleoplasmin 3	1.57302	6.12591e-42		1.60773	8.69873e-44		0.0347018	1
ENSG00000117399	CDC20	protein_coding	cell division cycle 20	2.2515	1.31227e-41		2.21795	3.44769e-40		-0.0335588	1
ENSG00000276903	HIST1H2AL	protein_coding	histone cluster 1, H2al	2.28285	3.75035e-40		2.36541	4.7436e-43		0.0825698	1
ENSG00000266094	RASSF5	protein_coding	Ras association (RalGDS/AF-6) domain family member 5	-2.27108	3.78282e-39		-1.94594	3.01998e-29		0.325143	0.727815
ENSG00000166670	MMP10	protein_coding	matrix metallopeptidase 10 (stromelysin 2)	-3.53639	4.53766e-39		-4.58017	5.7393e-59		-1.04378	0.0245798
ENSG00000162607	USP1	protein_coding	ubiquitin specific peptidase 1	1.2716	8.52266e-39		1.39263	1.17936e-46		0.121037	0.992869
ENSG00000173207	CKS1B	protein_coding	CDC28 protein kinase regulatory subunit 1B	1.08768	1.46693e-38		1.09199	7.4407e-39		0.00431073	1
ENSG00000111358	GTF2H3	protein_coding	general transcription factor IIH, polypeptide 3, 34kDa	1.56312	1.96711e-38		1.54905	1.09935e-37		-0.014069	1
ENSG00000137492	PRKRIR	protein_coding	protein-kinase, interferon-inducible double stranded RNA dependent inhibitor, repressor of (P58 repressor)	1.30753	2.77476e-38		1.31094	1.90485e-38		0.00341888	1
ENSG00000142230	SAE1	protein_coding	SUMO1 activating enzyme subunit 1	0.958459	3.29983e-38		1.01071	1.50756e-42		0.0522507	1
ENSG00000142798	HSPG2	protein_coding	heparan sulfate proteoglycan 2	-1.66403	5.77947e-38		-1.98178	1.20694e-53		-0.317748	0.287163
ENSG00000088205	DDX18	protein_coding	DEAD (Asp-Glu-Ala-Asp) box polypeptide 18	1.24485	2.69555e-37		1.26987	8.85442e-39		0.0250239	1
ENSG00000166106	ADAMTS15	protein_coding	ADAM metallopeptidase with thrombospondin type 1 motif, 15	-3.86804	3.45627e-37		-4.48276	3.6376e-47		-0.614722	0.658625
ENSG00000119335	SET	protein_coding	SET nuclear proto-oncogene	0.809233	3.58076e-37		0.786742	4.27337e-35		-0.0224907	1
ENSG00000008282	SYPL1	protein_coding	synaptophysin-like 1	1.30118	5.79231e-37		1.07731	2.43947e-25		-0.223872	0.378316
ENSG00000124635	HIST1H2BJ	protein_coding	histone cluster 1, H2bj	1.64671	7.80699e-37		1.71214	9.58071e-40		0.0654272	1
ENSG00000280237	MIR4697HG	TEC	MIR4697 host gene (non-protein coding)	-2.98263	1.03077e-36		-3.21365	5.54862e-41		-0.231017	1
ENSG00000100647	SUSD6	protein_coding	sushi domain containing 6	-1.24999	3.65361e-36		-1.11426	4.80408e-29		0.135729	1
ENSG00000164163	ABCE1	protein_coding	ATP-binding cassette, sub-family E (OABP), member 1	1.2286	5.95374e-36		1.29084	1.26117e-39		0.0622423	1
ENSG00000276410	HIST1H2BB	protein_coding	histone cluster 1, H2bb	2.33914	2.27635e-35		2.34271	2.51593e-35		0.00356876	1
ENSG00000130826	DKC1	protein_coding	dyskeratosis congenita 1, dyskerin	1.07428	1.88169e-34		1.23213	1.84737e-45		0.157854	0.592824
ENSG00000090238	YPEL3	protein_coding	yippee-like 3 (Drosophila)	-2.43687	1.38195e-33		-2.34248	5.38004e-31		0.0943921	1
ENSG00000120913	PDLIM2	protein_coding	PDZ and LIM domain 2 (mystique)	1.73101	1.81699e-33		1.88107	1.49128e-39		0.150057	1
ENSG00000166949	SMAD3	protein_coding	SMAD family member 3	-1.40671	3.43925e-33		-1.35996	5.01816e-31		0.0467479	1
ENSG00000135446	CDK4	protein_coding	cyclin-dependent kinase 4	1.1072	5.07236e-33		1.09946	1.45132e-32		-0.00774573	1
ENSG00000177426	TGIF1	protein_coding	TGFB-induced factor homeobox 1	-0.978808	1.20089e-32		-0.803972	2.35576e-22		0.174836	0.465258
ENSG00000104936	DMPK	protein_coding	dystrophia myotonica-protein kinase	-1.87888	1.231e-32		-1.83549	3.2369e-31		0.0433837	1
ENSG00000035687	ADSS	protein_coding	adenylosuccinate synthase	0.963436	1.31033e-32		0.974534	2.31373e-33		0.0110988	1
ENSG00000275713	HIST1H2BH	protein_coding	histone cluster 1, H2bh	1.83857	1.68343e-32		1.73986	4.75993e-29		-0.0987097	1
ENSG00000005238	FAM214B	protein_coding	family with sequence similarity 214, member B	-1.42625	2.52786e-32		-1.33749	1.34334e-28		0.0887637	1
ENSG00000275379	HIST1H3I	protein_coding	histone cluster 1, H3i	1.49368	2.90804e-32		1.51112	5.30732e-33		0.0174427	1
ENSG00000141738	GRB7	protein_coding	growth factor receptor-bound protein 7	-2.73788	4.98152e-32		-2.46542	5.61464e-26		0.272457	1
ENSG00000137440	FGFBP1	protein_coding	fibroblast growth factor binding protein 1	1.96786	1.00801e-31		1.71952	2.9909e-24		-0.248343	0.934039
ENSG00000112029	FBXO5	protein_coding	F-box protein 5	1.67646	2.29722e-31		1.64158	4.80029e-30		-0.0348856	1
ENSG00000151806	GUF1	protein_coding	GUF1 GTPase homolog (S. cerevisiae)	1.28586	3.5531e-31		1.25919	6.88165e-30		-0.0266647	1
ENSG00000276966	HIST1H4E	protein_coding	histone cluster 1, H4e	1.06092	6.23329e-31		1.1241	9.34246e-35		0.0631805	1
ENSG00000105202	FBL	protein_coding	fibrillarin	1.15183	8.16482e-31		1.12818	1.41915e-29		-0.0236535	1
ENSG00000163918	RFC4	protein_coding	replication factor C (activator 1) 4, 37kDa	1.2842	1.04165e-30		1.29041	5.21442e-31		0.00621237	1
ENSG00000144824	PHLDB2	protein_coding	pleckstrin homology-like domain, family B, member 2	-0.76198	1.11467e-30		-0.505759	5.60229e-14		0.25622	0.00256656
ENSG00000108439	PNPO	protein_coding	pyridoxamine 5'-phosphate oxidase	1.24859	1.86714e-30		1.22944	1.53474e-29		-0.0191445	1
ENSG00000114902	SPCS1	protein_coding	signal peptidase complex subunit 1 homolog (S. cerevisiae)	1.02395	1.87361e-30		0.983694	4.10726e-28		-0.0402544	1
ENSG00000121858	TNFSF10	protein_coding	tumor necrosis factor (ligand) superfamily, member 10	-3.031	2.81882e-30		-3.01924	1.06986e-29		0.0117651	1
ENSG00000107816	LZTS2	protein_coding	leucine zipper, putative tumor suppressor 2	-1.23376	3.00335e-30		-1.31967	1.94904e-34		-0.0859087	1
ENSG00000276368	HIST1H2AJ	protein_coding	histone cluster 1, H2aj	2.47598	4.42164e-30		2.49601	2.0485e-30		0.0200286	1
ENSG00000074054	CLASP1	protein_coding	cytoplasmic linker associated protein 1	-0.815431	4.94081e-30		-0.727574	4.13801e-24		0.0878574	1
ENSG00000204634	TBC1D8	protein_coding	TBC1 domain family, member 8 (with GRAM domain)	-1.76969	6.17378e-30		-1.88788	8.43203e-34		-0.118193	1
ENSG00000278705	HIST1H4B	protein_coding	histone cluster 1, H4b	1.53287	6.98618e-30		1.57852	1.2654e-31		0.0456517	1
ENSG00000115875	SRSF7	protein_coding	serine/arginine-rich splicing factor 7	0.96217	1.03219e-29		1.00959	1.1143e-32		0.04742	1
ENSG00000205560	CPT1B	protein_coding	carnitine palmitoyltransferase 1B (muscle)	-2.24303	1.16028e-29		-2.7866	1.3755e-43		-0.543571	0.189779
ENSG00000007047	MARK4	protein_coding	MAP/microtubule affinity-regulating kinase 4	-1.19845	2.08356e-29		-1.22291	1.43785e-30		-0.0244614	1
ENSG00000136848	DAB2IP	protein_coding	DAB2 interacting protein	-1.13352	2.49293e-29		-1.13357	2.50533e-29		-4.28129e-05	1
ENSG00000167325	RRM1	protein_coding	ribonucleotide reductase M1	0.967812	2.49293e-29		0.911301	4.97542e-26		-0.0565113	1
ENSG00000137648	TMPRSS4	protein_coding	transmembrane protease, serine 4	-3.35865	3.38701e-29		-3.5899	1.27566e-32		-0.231254	1
ENSG00000170312	CDK1	protein_coding	cyclin-dependent kinase 1	1.79051	7.30694e-29		1.75336	1.30297e-27		-0.0371533	1
ENSG00000130202	PVRL2	protein_coding	poliovirus receptor-related 2 (herpesvirus entry mediator B)	-1.12406	8.82721e-29		-1.0023	3.71526e-23		0.121762	1
ENSG00000080608	KIAA0020	protein_coding	KIAA0020	1.15269	8.90792e-29		1.21865	3.98853e-32		0.0659614	1
ENSG00000141279	NPEPPS	protein_coding	aminopeptidase puromycin sensitive	-1.30055	1.30506e-28		-1.20736	9.55457e-25		0.0931844	1
ENSG00000137203	TFAP2A	protein_coding	transcription factor AP-2 alpha (activating enhancer binding protein 2 alpha)	-1.02036	1.39941e-28		-0.865173	7.12686e-21		0.155188	0.777305
ENSG00000084234	APLP2	protein_coding	amyloid beta (A4) precursor-like protein 2	-0.549731	1.4784e-28		-0.541016	1.0904e-27		0.00871486	1
ENSG00000116396	KCNC4	protein_coding	potassium channel, voltage gated Shaw related subfamily C, member 4	-2.43217	1.5036e-28		-2.23497	3.18054e-24		0.197191	1
ENSG00000110841	PPFIBP1	protein_coding	PTPRF interacting protein, binding protein 1 (liprin beta 1)	-1.11033	1.91711e-28		-0.960967	1.66024e-21		0.149361	0.925944
ENSG00000166340	TPP1	protein_coding	tripeptidyl peptidase I	-1.34009	1.91711e-28		-1.02577	2.65213e-17		0.314319	0.1934
ENSG00000180357	ZNF609	protein_coding	zinc finger protein 609	-0.828218	1.91711e-28		-0.674999	3.0058e-19		0.153219	0.502155
ENSG00000064102	ASUN	protein_coding	asunder spermatogenesis regulator	0.975915	3.89607e-28		0.913959	1.05531e-24		-0.0619559	1
ENSG00000148180	GSN	protein_coding	gelsolin	-1.95208	3.89607e-28		-2.0089	1.30988e-29		-0.0568215	1
ENSG00000104635	SLC39A14	protein_coding	solute carrier family 39 (zinc transporter), member 14	0.926084	5.44362e-28		1.08477	2.26566e-38		0.158681	0.571289
ENSG00000124610	HIST1H1A	protein_coding	histone cluster 1, H1a	3.04982	6.52535e-28		2.69589	9.47354e-22		-0.35393	0.938557
ENSG00000183598	HIST2H3D	protein_coding	histone cluster 2, H3d	1.88643	7.34719e-28		1.9507	1.01012e-29		0.0642699	1
ENSG00000076242	MLH1	protein_coding	mutL homolog 1	1.27184	8.82618e-28		1.28396	2.77926e-28		0.0121254	1
ENSG00000085721	RRN3	protein_coding	RRN3 RNA polymerase I transcription factor homolog (S. cerevisiae)	0.947634	1.29137e-27		1.00507	5.01816e-31		0.0574392	1
ENSG00000137054	POLR1E	protein_coding	polymerase (RNA) I polypeptide E, 53kDa	1.29485	2.93855e-27		1.37501	1.03616e-30		0.0801542	1
ENSG00000155438	NIFK	protein_coding	nucleolar protein interacting with the FHA domain of MKI67	1.19318	2.95044e-27		1.32583	1.33534e-33		0.132647	1
ENSG00000197837	HIST4H4	protein_coding	histone cluster 4, H4	1.05859	3.56395e-27		1.1726	2.51218e-33		0.114009	1
ENSG00000198901	PRC1	protein_coding	protein regulator of cytokinesis 1	1.59917	3.56395e-27		1.53942	3.82713e-25		-0.0597507	1
ENSG00000270882	HIST2H4A	protein_coding	histone cluster 2, H4a	1.60924	5.34774e-27		1.77284	1.40002e-32		0.1636	1
ENSG00000174371	EXO1	protein_coding	exonuclease 1	2.31696	7.487e-27		2.29305	3.46785e-26		-0.0239134	1
ENSG00000145934	TENM2	protein_coding	teneurin transmembrane protein 2	-1.22713	1.63677e-26		-1.44667	1.26306e-36		-0.219535	0.615678
ENSG00000162496	DHRS3	protein_coding	dehydrogenase/reductase (SDR family) member 3	-2.3432	1.94757e-26		-2.16978	1.06504e-22		0.173423	1
ENSG00000197903	HIST1H2BK	protein_coding	histone cluster 1, H2bk	2.01604	2.26203e-26		2.2103	1.80223e-31		0.194255	1
ENSG00000139684	ESD	protein_coding	esterase D	0.963966	2.52646e-26		0.851262	1.24213e-20		-0.112704	1
ENSG00000277075	HIST1H2AE	protein_coding	histone cluster 1, H2ae	1.67363	2.55408e-26		1.81441	8.65847e-31		0.14078	1
ENSG00000108106	UBE2S	protein_coding	ubiquitin-conjugating enzyme E2S	1.45632	2.64699e-26		1.45149	4.42853e-26		-0.00483288	1
ENSG00000089050	RBBP9	protein_coding	retinoblastoma binding protein 9	1.3803	3.28598e-26		1.3877	1.82193e-26		0.00739609	1
ENSG00000053770	AP5M1	protein_coding	adaptor-related protein complex 5, mu 1 subunit	1.07762	3.41071e-26		0.958885	8.24815e-21		-0.118731	1
ENSG00000159593	NAE1	protein_coding	NEDD8 activating enzyme E1 subunit 1	1.03961	3.87298e-26		1.01972	3.81744e-25		-0.0198937	1
ENSG00000169607	CKAP2L	protein_coding	cytoskeleton associated protein 2-like	1.87048	4.73388e-26		1.86872	6.61261e-26		-0.00176525	1
ENSG00000111142	METAP2	protein_coding	methionyl aminopeptidase 2	0.747742	6.06793e-26		0.852322	1.18037e-33		0.104579	0.849567
ENSG00000130779	CLIP1	protein_coding	CAP-GLY domain containing linker protein 1	-1.64363	8.50962e-26		-1.37228	3.67636e-18		0.271348	0.744383
ENSG00000104881	PPP1R13L	protein_coding	protein phosphatase 1, regulatory subunit 13 like	-1.30947	8.86824e-26		-1.20485	5.78413e-22		0.104612	1
ENSG00000172493	AFF1	protein_coding	AF4/FMR2 family, member 1	-1.16431	1.04249e-25		-1.0227	4.94706e-20		0.141609	1
ENSG00000163938	GNL3	protein_coding	guanine nucleotide binding protein-like 3 (nucleolar)	0.78067	1.11644e-25		0.937294	5.72393e-37		0.156624	0.398745
ENSG00000165480	SKA3	protein_coding	spindle and kinetochore associated complex subunit 3	2.14602	1.23404e-25		2.28764	5.09652e-29		0.14162	1
ENSG00000146670	CDCA5	protein_coding	cell division cycle associated 5	1.75401	1.37892e-25		1.79857	8.05269e-27		0.0445658	1
ENSG00000243678	NME1-NME2	protein_coding	NME1-NME2 readthrough	0.713605	1.65728e-25		0.65895	7.50517e-22		-0.054655	1
ENSG00000198826	ARHGAP11A	protein_coding	Rho GTPase activating protein 11A	1.88566	2.14638e-25		1.82966	7.56557e-24		-0.0559969	1
ENSG00000167548	KMT2D	protein_coding	lysine (K)-specific methyltransferase 2D	-1.47479	3.24378e-25		-1.47257	4.21202e-25		0.00222378	1
ENSG00000091483	FH	protein_coding	fumarate hydratase	1.24801	3.3675e-25		1.14821	2.10317e-21		-0.0998002	1
ENSG00000166938	DIS3L	protein_coding	DIS3 like exosome 3'-5' exoribonuclease	1.24563	3.50006e-25		1.20524	1.32753e-23		-0.0403878	1
ENSG00000110768	GTF2H1	protein_coding	general transcription factor IIH, polypeptide 1, 62kDa	1.03125	3.8253e-25		1.09997	1.43472e-28		0.0687157	1
ENSG00000103404	USP31	protein_coding	ubiquitin specific peptidase 31	-1.15906	4.12117e-25		-1.04673	1.28011e-20		0.112333	1
ENSG00000137868	STRA6	protein_coding	stimulated by retinoic acid 6	-5.19612	4.54619e-25		-5.16818	6.45723e-25		0.0279361	1
ENSG00000111206	FOXM1	protein_coding	forkhead box M1	1.50083	4.62184e-25		1.58113	1.02505e-27		0.0803021	1
ENSG00000115761	NOL10	protein_coding	nucleolar protein 10	1.21011	4.6538e-25		1.26541	2.36346e-27		0.0553065	1
ENSG00000154065	ANKRD29	protein_coding	ankyrin repeat domain 29	-2.39569	5.45216e-25		-2.55032	1.29084e-27		-0.154624	1
ENSG00000197892	KIF13B	protein_coding	kinesin family member 13B	-2.2852	6.04274e-25		-2.0097	2.38773e-19		0.275496	1
ENSG00000164323	CFAP97	protein_coding	cilia and flagella associated protein 97	1.03314	6.46186e-25		1.1437	1.93939e-30		0.11056	1
ENSG00000132274	TRIM22	protein_coding	tripartite motif containing 22	-1.41833	6.51453e-25		-1.65254	2.42525e-33		-0.234208	0.792334
ENSG00000070159	PTPN3	protein_coding	protein tyrosine phosphatase, non-receptor type 3	-0.770752	7.24619e-25		-0.697229	1.59152e-20		0.0735222	1
ENSG00000278463	HIST1H2AB	protein_coding	histone cluster 1, H2ab	1.90598	7.34941e-25		1.83266	5.95201e-23		-0.0733163	1
ENSG00000136237	RAPGEF5	protein_coding	Rap guanine nucleotide exchange factor (GEF) 5	-1.2143	9.09718e-25		-1.25174	3.60179e-26		-0.037443	1
ENSG00000179832	MROH1	protein_coding	maestro heat-like repeat family member 1	-1.01691	1.16322e-24		-1.0297	2.96109e-25		-0.0127852	1
ENSG00000116711	PLA2G4A	protein_coding	phospholipase A2, group IVA (cytosolic, calcium-dependent)	2.43688	1.76075e-24		2.37426	4.27269e-23		-0.0626136	1
ENSG00000111845	PAK1IP1	protein_coding	PAK1 interacting protein 1	1.59768	2.15272e-24		1.78899	1.75965e-30		0.191313	0.991154
ENSG00000080854	IGSF9B	protein_coding	immunoglobulin superfamily, member 9B	-2.83034	2.72389e-24		-2.92237	1.79126e-25		-0.0920263	1
ENSG00000165490	DDIAS	protein_coding	DNA damage-induced apoptosis suppressor	2.13422	2.73311e-24		2.25709	4.92501e-27		0.12287	1
ENSG00000163714	U2SURP	protein_coding	U2 snRNP-associated SURP domain containing	0.839918	2.96283e-24		0.858675	2.61451e-25		0.0187568	1
ENSG00000075239	ACAT1	protein_coding	acetyl-CoA acetyltransferase 1	1.18367	3.00623e-24		1.16464	1.77225e-23		-0.0190273	1
ENSG00000113048	MRPS27	protein_coding	mitochondrial ribosomal protein S27	1.05834	3.18844e-24		0.99921	1.22447e-21		-0.0591341	1
ENSG00000198830	HMGN2	protein_coding	high mobility group nucleosomal binding domain 2	1.05189	3.90001e-24		0.899948	8.13048e-18		-0.15194	0.913638
ENSG00000160796	NBEAL2	protein_coding	neurobeachin-like 2	-1.53856	4.08446e-24		-1.58173	2.39424e-25		-0.0431746	1
ENSG00000164134	NAA15	protein_coding	N(alpha)-acetyltransferase 15, NatA auxiliary subunit	1.15053	4.77449e-24		1.16124	1.87553e-24		0.010705	1
ENSG00000124788	ATXN1	protein_coding	ataxin 1	-1.27303	5.38771e-24		-1.2539	2.82674e-23		0.0191232	1
ENSG00000173457	PPP1R14B	protein_coding	protein phosphatase 1, regulatory (inhibitor) subunit 14B	0.661568	6.19063e-24		0.60512	4.08217e-20		-0.0564478	1
ENSG00000115163	CENPA	protein_coding	centromere protein A	1.63753	6.72332e-24		1.70578	6.68026e-26		0.0682462	1
ENSG00000101361	NOP56	protein_coding	NOP56 ribonucleoprotein	1.16548	7.71723e-24		1.21476	8.32907e-26		0.0492777	1
ENSG00000169715	MT1E	protein_coding	metallothionein 1E	2.14182	8.28539e-24		2.11774	3.85141e-23		-0.0240823	1
ENSG00000213626	LBH	protein_coding	limb bud and heart development	-2.5912	8.71453e-24		-2.5141	2.49553e-22		0.0771029	1
ENSG00000163359	COL6A3	protein_coding	collagen, type VI, alpha 3	-3.01826	9.34675e-24		-2.5953	3.94511e-18		0.422961	1
ENSG00000178295	GEN1	protein_coding	GEN1 Holliday junction 5' flap endonuclease	1.7964	9.74321e-24		1.75996	9.9742e-23		-0.0364382	1
ENSG00000160789	LMNA	protein_coding	lamin A/C	0.616618	9.96855e-24		0.50609	3.18244e-16		-0.110528	0.671692
ENSG00000255112	CHMP1B	protein_coding	charged multivesicular body protein 1B	-0.902331	9.9976e-24		-0.634855	3.32688e-12		0.267476	0.0648458
ENSG00000091140	DLD	protein_coding	dihydrolipoamide dehydrogenase	1.32182	1.27014e-23		1.26381	1.32567e-21		-0.0580057	1
ENSG00000140443	IGF1R	protein_coding	insulin-like growth factor 1 receptor	-1.42853	1.34115e-23		-1.41428	4.38524e-23		0.0142523	1
ENSG00000106355	LSM5	protein_coding	LSM5 homolog, U6 small nuclear RNA associated (S. cerevisiae)	1.51313	1.42333e-23		1.51835	1.10703e-23		0.00522178	1
ENSG00000198752	CDC42BPB	protein_coding	CDC42 binding protein kinase beta (DMPK-like)	-0.902389	1.55194e-23		-0.832949	3.82391e-20		0.0694394	1
ENSG00000133247	SUV420H2	protein_coding	suppressor of variegation 4-20 homolog 2 (Drosophila)	-1.70164	1.72526e-23		-1.77426	2.94683e-25		-0.0726152	1
ENSG00000249264	EEF1A1P9	processed_pseudogene	eukaryotic translation elongation factor 1 alpha 1 pseudogene 9	-4.92074	1.72526e-23		-4.91778	1.79208e-23		0.00296065	1
ENSG00000115561	CHMP3	protein_coding	charged multivesicular body protein 3	0.949309	1.82481e-23		0.910391	1.31371e-21		-0.0389181	1
ENSG00000112769	LAMA4	protein_coding	laminin, alpha 4	-3.08497	1.85854e-23		-2.6911	1.50136e-18		0.393873	1
ENSG00000173821	RNF213	protein_coding	ring finger protein 213	-1.46805	1.85854e-23		-1.76052	2.52422e-33		-0.292471	0.558685
ENSG00000162377	COA7	protein_coding	cytochrome c oxidase assembly factor 7 (putative)	1.2862	1.92763e-23		1.37591	1.03894e-26		0.0897073	1
ENSG00000120539	MASTL	protein_coding	microtubule associated serine/threonine kinase-like	1.07997	2.01336e-23		1.06803	6.85439e-23		-0.0119384	1
ENSG00000065548	ZC3H15	protein_coding	zinc finger CCCH-type containing 15	0.724355	2.3742e-23		0.729517	1.15038e-23		0.00516257	1
ENSG00000149313	AASDHPPT	protein_coding	aminoadipate-semialdehyde dehydrogenase-phosphopantetheinyl transferase	0.919818	2.4344e-23		0.938898	2.84276e-24		0.0190795	1
ENSG00000060688	SNRNP40	protein_coding	small nuclear ribonucleoprotein 40kDa (U5)	0.99941	2.52969e-23		0.991922	5.84536e-23		-0.00748844	1
ENSG00000187325	TAF9B	protein_coding	TAF9B RNA polymerase II, TATA box binding protein (TBP)-associated factor, 31kDa	1.77609	3.13659e-23		1.59828	8.54189e-19		-0.17781	1
ENSG00000086544	ITPKC	protein_coding	inositol-trisphosphate 3-kinase C	-1.21652	3.47542e-23		-0.945796	2.34726e-14		0.270723	0.411966
ENSG00000136153	LMO7	protein_coding	LIM domain 7	-1.9926	3.84426e-23		-1.5446	3.24714e-14		0.448008	0.424859
ENSG00000277157	HIST1H4D	protein_coding	histone cluster 1, H4d	1.5252	4.10461e-23		1.50534	1.83435e-22		-0.0198559	1
ENSG00000188486	H2AFX	protein_coding	H2A histone family, member X	1.25088	4.35418e-23		1.20828	1.5508e-21		-0.0425952	1
ENSG00000186184	POLR1D	protein_coding	polymerase (RNA) I polypeptide D, 16kDa	-0.726004	4.84365e-23		-0.598599	5.61172e-16		0.127405	0.729212
ENSG00000089685	BIRC5	protein_coding	baculoviral IAP repeat containing 5	2.12936	5.33448e-23		1.98125	7.81409e-20		-0.148116	1
ENSG00000010310	GIPR	protein_coding	gastric inhibitory polypeptide receptor	-2.77144	5.58525e-23		-2.80148	4.54812e-23		-0.0300417	1
ENSG00000123473	STIL	protein_coding	SCL/TAL1 interrupting locus	1.51105	5.69388e-23		1.63272	1.12563e-26		0.121671	1
ENSG00000118849	RARRES1	protein_coding	retinoic acid receptor responder (tazarotene induced) 1	-4.94509	5.74986e-23		-5.18159	1.81398e-24		-0.236498	1
ENSG00000080845	DLGAP4	protein_coding	discs, large (Drosophila) homolog-associated protein 4	-1.61501	5.83708e-23		-1.43721	2.59391e-18		0.1778	1
ENSG00000134690	CDCA8	protein_coding	cell division cycle associated 8	1.53627	7.94035e-23		1.54758	4.35496e-23		0.0113147	1
ENSG00000111716	LDHB	protein_coding	lactate dehydrogenase B	1.8048	7.94593e-23		1.47936	1.70661e-15		-0.325444	0.714089
ENSG00000066557	LRRC40	protein_coding	leucine rich repeat containing 40	1.35347	8.00282e-23		1.35266	9.55184e-23		-0.00080938	1
ENSG00000275714	HIST1H3A	protein_coding	histone cluster 1, H3a	1.97078	8.18204e-23		1.93087	8.22494e-22		-0.0399134	1
ENSG00000134369	NAV1	protein_coding	neuron navigator 1	-0.904517	8.2613e-23		-1.08304	3.00147e-32		-0.178526	0.592824
ENSG00000100116	GCAT	protein_coding	glycine C-acetyltransferase	2.02412	8.59643e-23		1.93736	8.07779e-21		-0.086761	1
ENSG00000167721	TSR1	protein_coding	TSR1, 20S rRNA accumulation, homolog (S. cerevisiae)	0.900143	8.67378e-23		0.993096	1.4157e-27		0.092953	1
ENSG00000203879	GDI1	protein_coding	GDP dissociation inhibitor 1	-0.752118	9.64975e-23		-0.75011	1.27852e-22		0.00200755	1
ENSG00000080986	NDC80	protein_coding	NDC80 kinetochore complex component	2.02022	1.01713e-22		2.08552	4.84661e-24		0.0653002	1
ENSG00000181163	NPM1	protein_coding	nucleophosmin (nucleolar phosphoprotein B23, numatrin)	1.30462	1.10452e-22		1.21994	7.85235e-20		-0.0846809	1
ENSG00000105426	PTPRS	protein_coding	protein tyrosine phosphatase, receptor type, S	-1.98821	1.50389e-22		-1.9116	9.34605e-21		0.0766025	1
ENSG00000127663	KDM4B	protein_coding	lysine (K)-specific demethylase 4B	-1.07502	1.65571e-22		-1.20954	4.13201e-28		-0.134515	1
ENSG00000149100	EIF3M	protein_coding	eukaryotic translation initiation factor 3, subunit M	0.803776	1.65571e-22		0.83101	5.62719e-24		0.0272344	1
ENSG00000164338	UTP15	protein_coding	UTP15, U3 small nucleolar ribonucleoprotein, homolog (S. cerevisiae)	1.41783	1.65571e-22		1.63096	1.38006e-29		0.213137	0.848806
ENSG00000173064	HECTD4	protein_coding	HECT domain containing E3 ubiquitin protein ligase 4	-1.4636	1.65571e-22		-1.55156	4.64111e-25		-0.0879515	1
ENSG00000179134	SAMD4B	protein_coding	sterile alpha motif domain containing 4B	-0.905937	1.65571e-22		-0.750176	8.04702e-16		0.155761	0.762678
ENSG00000019186	CYP24A1	protein_coding	cytochrome P450, family 24, subfamily A, polypeptide 1	-4.98685	1.93147e-22		-5.09241	3.25976e-23		-0.105553	1
ENSG00000146083	RNF44	protein_coding	ring finger protein 44	-1.60983	2.32468e-22		-1.41104	2.02221e-17		0.198796	1
ENSG00000166140	ZFYVE19	protein_coding	zinc finger, FYVE domain containing 19	-1.27032	2.61968e-22		-1.31153	1.24155e-23		-0.0412149	1
ENSG00000166689	PLEKHA7	protein_coding	pleckstrin homology domain containing, family A member 7	-2.39739	3.18614e-22		-2.29432	2.61989e-20		0.103074	1
ENSG00000076108	BAZ2A	protein_coding	bromodomain adjacent to zinc finger domain, 2A	-0.937361	3.54569e-22		-0.947804	1.27016e-22		-0.0104428	1
ENSG00000121207	LRAT	protein_coding	lecithin retinol acyltransferase (phosphatidylcholine--retinol O-acyltransferase)	-2.17337	3.65581e-22		-2.70738	7.19042e-33		-0.534012	0.398745
ENSG00000244038	DDOST	protein_coding	dolichyl-diphosphooligosaccharide--protein glycosyltransferase subunit (non-catalytic)	0.759941	4.69052e-22		0.661248	7.72617e-17		-0.0986922	1
ENSG00000130520	LSM4	protein_coding	LSM4 homolog, U6 small nuclear RNA associated (S. cerevisiae)	1.08812	5.12067e-22		1.04096	3.86001e-20		-0.0471536	1
ENSG00000173281	PPP1R3B	protein_coding	protein phosphatase 1, regulatory subunit 3B	-1.91058	5.6639e-22		-1.51694	3.15669e-14		0.393638	0.585775
ENSG00000203814	HIST2H2BF	protein_coding	histone cluster 2, H2bf	1.32626	5.79748e-22		1.40531	1.71013e-24		0.0790459	1
ENSG00000274618	HIST1H4F	protein_coding	histone cluster 1, H4f	1.43583	5.8511e-22		1.66017	2.85061e-29		0.224332	0.665978
ENSG00000134802	SLC43A3	protein_coding	solute carrier family 43, member 3	2.48064	6.12486e-22		2.73606	2.87014e-26		0.255425	1
ENSG00000197238	HIST1H4J	protein_coding	histone cluster 1, H4j	1.61657	6.17993e-22		1.75924	1.03281e-25		0.142663	1
ENSG00000116120	FARSB	protein_coding	phenylalanyl-tRNA synthetase, beta subunit	1.30317	6.87917e-22		1.43347	2.9475e-26		0.130301	1
ENSG00000100526	CDKN3	protein_coding	cyclin-dependent kinase inhibitor 3	2.12213	7.30908e-22		2.1229	9.79142e-22		0.000766886	1
ENSG00000140521	POLG	protein_coding	polymerase (DNA directed), gamma	-0.639259	7.60504e-22		-0.701778	4.42853e-26		-0.0625186	1
ENSG00000099992	TBC1D10A	protein_coding	TBC1 domain family, member 10A	-1.18822	7.66512e-22		-1.21703	8.5554e-23		-0.0288076	1
ENSG00000092199	HNRNPC	protein_coding	heterogeneous nuclear ribonucleoprotein C (C1/C2)	0.679711	8.42957e-22		0.620683	2.96802e-18		-0.0590276	1
ENSG00000226145	KRT16P6	transcribed_unprocessed_pseudogene	keratin 16 pseudogene 6	-2.3684	8.42957e-22		-1.85689	1.04951e-13		0.511504	0.410912
ENSG00000137807	KIF23	protein_coding	kinesin family member 23	1.88824	9.70832e-22		1.93544	1.16398e-22		0.0471935	1
ENSG00000274997	HIST1H2AH	protein_coding	histone cluster 1, H2ah	2.09835	1.18239e-21		2.15891	1.02498e-22		0.06056	1
ENSG00000037042	TUBG2	protein_coding	tubulin, gamma 2	-1.26531	1.21429e-21		-1.45207	8.7887e-28		-0.186767	0.984015
ENSG00000274290	HIST1H2BE	protein_coding	histone cluster 1, H2be	1.38712	1.45634e-21		1.49459	6.65308e-25		0.107473	1
ENSG00000237441	RGL2	protein_coding	ral guanine nucleotide dissociation stimulator-like 2	-1.09772	1.46714e-21		-1.00301	4.08142e-18		0.0947119	1
ENSG00000035499	DEPDC1B	protein_coding	DEP domain containing 1B	1.75375	1.63901e-21		1.62297	2.16707e-18		-0.130773	1
ENSG00000152234	ATP5A1	protein_coding	ATP synthase, H+ transporting, mitochondrial F1 complex, alpha subunit 1, cardiac muscle	0.867096	1.74455e-21		0.750542	2.99805e-16		-0.116554	1
ENSG00000151465	CDC123	protein_coding	cell division cycle 123	0.935926	1.79487e-21		0.969142	6.09249e-23		0.0332157	1
ENSG00000184270	HIST2H2AB	protein_coding	histone cluster 2, H2ab	1.44177	2.05658e-21		1.51637	1.23195e-23		0.0745969	1
ENSG00000172478	C2orf54	protein_coding	chromosome 2 open reading frame 54	-4.3698	2.28333e-21		-3.91393	7.4407e-17		0.455872	1
ENSG00000239789	MRPS17	protein_coding	mitochondrial ribosomal protein S17	1.3465	2.61961e-21		1.2984	8.9465e-20		-0.0481048	1
ENSG00000170425	ADORA2B	protein_coding	adenosine A2b receptor	1.25159	3.29081e-21		1.28761	2.18068e-22		0.0360263	1
ENSG00000171368	TPPP	protein_coding	tubulin polymerization promoting protein	-2.38959	4.2546e-21		-1.97705	8.92268e-15		0.412536	0.884854
ENSG00000040275	SPDL1	protein_coding	spindle apparatus coiled-coil protein 1	1.80466	4.43721e-21		1.64589	1.59436e-17		-0.158762	1
ENSG00000185619	PCGF3	protein_coding	polycomb group ring finger 3	-0.659592	5.22988e-21		-0.733971	9.94693e-26		-0.0743784	1
ENSG00000155760	FZD7	protein_coding	frizzled class receptor 7	-2.17437	5.59773e-21		-2.14351	3.03581e-20		0.0308607	1
ENSG00000163584	RPL22L1	protein_coding	ribosomal protein L22-like 1	2.19694	5.92651e-21		2.29871	1.10955e-22		0.101766	1
ENSG00000137210	TMEM14B	protein_coding	transmembrane protein 14B	1.05494	6.67731e-21		1.06082	4.22131e-21		0.00588258	1
ENSG00000197324	LRP10	protein_coding	low density lipoprotein receptor-related protein 10	-1.31999	6.69682e-21		-1.16621	1.9512e-16		0.153784	1
ENSG00000100139	MICALL1	protein_coding	MICAL-like 1	-0.924823	7.26748e-21		-0.804617	5.70389e-16		0.120207	1
ENSG00000087470	DNM1L	protein_coding	dynamin 1-like	0.913695	7.42727e-21		0.89877	3.86001e-20		-0.0149255	1
ENSG00000102359	SRPX2	protein_coding	sushi-repeat containing protein, X-linked 2	-3.34595	7.47624e-21		-3.46896	9.78502e-22		-0.123006	1
ENSG00000074582	BCS1L	protein_coding	BC1 (ubiquinol-cytochrome c reductase) synthesis-like	1.0831	9.05498e-21		1.11128	8.33622e-22		0.0281791	1
ENSG00000127423	AUNIP	protein_coding	aurora kinase A and ninein interacting protein	2.31071	9.23532e-21		2.27734	4.66547e-20		-0.0333755	1
ENSG00000142173	COL6A2	protein_coding	collagen, type VI, alpha 2	-2.61341	9.58175e-21		-1.72054	1.63064e-09		0.892877	0.0779247
ENSG00000241837	ATP5O	protein_coding	ATP synthase, H+ transporting, mitochondrial F1 complex, O subunit	1.13468	9.58175e-21		1.04874	9.3722e-18		-0.0859348	1
ENSG00000104320	NBN	protein_coding	nibrin	1.34826	1.01082e-20		1.23667	1.86718e-17		-0.111583	1
ENSG00000275221	HIST1H2AK	protein_coding	histone cluster 1, H2ak	2.00814	1.17234e-20		1.85108	1.5845e-17		-0.157061	1
ENSG00000168079	SCARA5	protein_coding	scavenger receptor class A, member 5	-4.32108	1.20355e-20		-4.10914	4.5595e-19		0.211934	1
ENSG00000165886	UBTD1	protein_coding	ubiquitin domain containing 1	-1.5086	1.39901e-20		-1.34793	1.19952e-16		0.160669	1
ENSG00000145386	CCNA2	protein_coding	cyclin A2	1.95911	1.40054e-20		1.88793	5.40999e-19		-0.0711828	1
ENSG00000035862	TIMP2	protein_coding	TIMP metallopeptidase inhibitor 2	-2.27788	1.46823e-20		-1.54401	5.4824e-10		0.733869	0.107972
ENSG00000184661	CDCA2	protein_coding	cell division cycle associated 2	1.59193	1.67483e-20		1.5423	3.6309e-19		-0.0496314	1
ENSG00000171241	SHCBP1	protein_coding	SHC SH2-domain binding protein 1	2.02313	1.73722e-20		1.96966	2.76632e-19		-0.0534735	1
ENSG00000134057	CCNB1	protein_coding	cyclin B1	2.13788	2.03177e-20		1.97677	2.18062e-17		-0.161111	1
ENSG00000101447	FAM83D	protein_coding	family with sequence similarity 83, member D	1.60004	2.03724e-20		1.51053	3.64704e-18		-0.0895057	1
ENSG00000043039	BARX2	protein_coding	BARX homeobox 2	-2.05263	2.08011e-20		-2.0987	4.14908e-21		-0.046069	1
ENSG00000147475	ERLIN2	protein_coding	ER lipid raft associated 2	0.848479	2.57637e-20		0.725938	5.19889e-15		-0.122541	0.948529
ENSG00000168300	PCMTD1	protein_coding	protein-L-isoaspartate (D-aspartate) O-methyltransferase domain containing 1	-0.937269	3.24207e-20		-0.85056	8.21724e-17		0.0867086	1
ENSG00000155755	TMEM237	protein_coding	transmembrane protein 237	1.0399	3.28625e-20		1.02235	1.72631e-19		-0.0175573	1
ENSG00000131778	CHD1L	protein_coding	chromodomain helicase DNA binding protein 1-like	1.10497	3.4776e-20		1.10711	3.41298e-20		0.00214062	1
ENSG00000109919	MTCH2	protein_coding	mitochondrial carrier 2	1.06778	3.80479e-20		0.954962	3.25262e-16		-0.112819	1
ENSG00000114054	PCCB	protein_coding	propionyl CoA carboxylase, beta polypeptide	0.958038	4.05389e-20		1.09334	4.88041e-26		0.135302	0.94534
ENSG00000090621	PABPC4	protein_coding	poly(A) binding protein, cytoplasmic 4 (inducible form)	0.529634	4.07025e-20		0.470843	4.9243e-16		-0.0587918	1
ENSG00000094916	CBX5	protein_coding	chromobox homolog 5	1.08994	4.11848e-20		0.972825	3.96689e-16		-0.117112	1
ENSG00000170835	CEL	protein_coding	carboxyl ester lipase	-3.33991	4.78287e-20		-4.00395	2.08198e-26		-0.66404	0.838271
ENSG00000186174	BCL9L	protein_coding	B-cell CLL/lymphoma 9-like	-1.23214	4.8198e-20		-1.00221	1.50885e-13		0.229938	0.750692
ENSG00000169288	MRPL1	protein_coding	mitochondrial ribosomal protein L1	1.55129	4.92824e-20		1.50249	9.87224e-19		-0.048805	1
ENSG00000119203	CPSF3	protein_coding	cleavage and polyadenylation specific factor 3, 73kDa	0.980536	5.15206e-20		0.885186	2.17182e-16		-0.0953496	1
ENSG00000189043	NDUFA4	protein_coding	NDUFA4, mitochondrial complex associated	1.11029	5.15206e-20		0.840168	9.65727e-12		-0.270125	0.361426
ENSG00000196611	MMP1	protein_coding	matrix metallopeptidase 1 (interstitial collagenase)	-3.02112	5.15206e-20		-3.33325	1.04051e-23		-0.312128	1
ENSG00000138018	EPT1	protein_coding	ethanolaminephosphotransferase 1 (CDP-ethanolamine-specific)	0.994236	5.62466e-20		1.19808	1.13408e-28		0.203845	0.594797
ENSG00000186815	TPCN1	protein_coding	two pore segment channel 1	-1.49736	6.03926e-20		-1.68125	1.09606e-24		-0.183892	1
ENSG00000130158	DOCK6	protein_coding	dedicator of cytokinesis 6	-1.6047	6.34295e-20		-1.53289	3.64203e-18		0.0718104	1
ENSG00000171492	LRRC8D	protein_coding	leucine rich repeat containing 8 family, member D	1.42495	6.72871e-20		1.57955	3.18648e-24		0.154594	1
ENSG00000166803	KIAA0101	protein_coding	KIAA0101	1.95358	7.04889e-20		1.80462	6.22793e-17		-0.148967	1
ENSG00000168078	PBK	protein_coding	PDZ binding kinase	2.08669	8.38893e-20		2.04901	6.04495e-19		-0.0376826	1
ENSG00000198561	CTNND1	protein_coding	catenin (cadherin-associated protein), delta 1	-0.955544	9.20157e-20		-0.880365	7.49999e-17		0.0751788	1
ENSG00000184292	TACSTD2	protein_coding	tumor-associated calcium signal transducer 2	-1.20916	1.0608e-19		-0.817396	1.96764e-09		0.391763	0.0753304
ENSG00000174282	ZBTB4	protein_coding	zinc finger and BTB domain containing 4	-0.649491	1.29225e-19		-0.62922	1.93194e-18		0.0202708	1
ENSG00000104081	BMF	protein_coding	Bcl2 modifying factor	-3.50467	1.34367e-19		-4.05931	4.30175e-24		-0.554632	1
ENSG00000182568	SATB1	protein_coding	SATB homeobox 1	-1.95246	1.47251e-19		-1.77636	2.4805e-16		0.176096	1
ENSG00000114686	MRPL3	protein_coding	mitochondrial ribosomal protein L3	1.49772	1.68707e-19		1.51127	9.91924e-20		0.0135544	1
ENSG00000161800	RACGAP1	protein_coding	Rac GTPase activating protein 1	1.16794	2.2896e-19		1.14083	1.93362e-18		-0.0271055	1
ENSG00000160408	ST6GALNAC6	protein_coding	ST6 (alpha-N-acetyl-neuraminyl-2,3-beta-galactosyl-1,3)-N-acetylgalactosaminide alpha-2,6-sialyltransferase 6	-0.885784	2.69221e-19		-0.960364	1.89802e-22		-0.0745807	1
ENSG00000088325	TPX2	protein_coding	TPX2, microtubule-associated	1.36386	2.98472e-19		1.34657	1.07173e-18		-0.0172865	1
ENSG00000127481	UBR4	protein_coding	ubiquitin protein ligase E3 component n-recognin 4	-1.01254	3.69388e-19		-0.933041	2.31863e-16		0.0795028	1
ENSG00000120549	KIAA1217	protein_coding	KIAA1217	-0.912474	3.86389e-19		-1.04201	1.26379e-24		-0.129537	1
ENSG00000178999	AURKB	protein_coding	aurora kinase B	1.67017	3.94818e-19		1.67938	3.09468e-19		0.0092122	1
ENSG00000197386	HTT	protein_coding	huntingtin	-0.65002	4.08182e-19		-0.728006	9.86431e-24		-0.0779862	1
ENSG00000185650	ZFP36L1	protein_coding	ZFP36 ring finger protein-like 1	-0.966355	4.12582e-19		-0.970889	3.14403e-19		-0.0045337	1
ENSG00000117133	RPF1	protein_coding	ribosome production factor 1 homolog (S. cerevisiae)	0.83235	4.21998e-19		0.944138	1.86791e-24		0.111788	0.984871
ENSG00000171490	RSL1D1	protein_coding	ribosomal L1 domain containing 1	0.665503	4.47341e-19		0.729323	9.06864e-23		0.0638196	1
ENSG00000118194	TNNT2	protein_coding	troponin T type 2 (cardiac)	-2.64347	4.71304e-19		-2.30047	9.04429e-15		0.343	1
ENSG00000013503	POLR3B	protein_coding	polymerase (RNA) III (DNA directed) polypeptide B	1.05658	5.22601e-19		1.04782	1.14211e-18		-0.00875174	1
ENSG00000109805	NCAPG	protein_coding	non-SMC condensin I complex, subunit G	2.05496	5.22601e-19		1.98679	1.19508e-17		-0.0681632	1
ENSG00000163993	S100P	protein_coding	S100 calcium binding protein P	-4.53957	5.29017e-19		-4.43948	1.55845e-17		0.100087	1
ENSG00000101346	POFUT1	protein_coding	protein O-fucosyltransferase 1	0.823433	5.36022e-19		0.830629	2.80814e-19		0.00719675	1
ENSG00000112110	MRPL18	protein_coding	mitochondrial ribosomal protein L18	0.921719	5.54306e-19		0.842557	6.13918e-16		-0.0791617	1
ENSG00000082805	ERC1	protein_coding	ELKS/RAB6-interacting/CAST family member 1	-0.547416	5.5484e-19		-0.475139	1.52118e-14		0.0722774	1
ENSG00000077235	GTF3C1	protein_coding	general transcription factor IIIC, polypeptide 1, alpha 220kDa	-0.662928	5.91112e-19		-0.708818	1.5874e-21		-0.0458901	1
ENSG00000163399	ATP1A1	protein_coding	ATPase, Na+/K+ transporting, alpha 1 polypeptide	-1.00501	5.91112e-19		-1.15927	6.63377e-25		-0.154256	0.984871
ENSG00000165813	CCDC186	protein_coding	coiled-coil domain containing 186	-0.881159	6.09408e-19		-0.903273	8.71912e-20		-0.0221135	1
ENSG00000167315	ACAA2	protein_coding	acetyl-CoA acyltransferase 2	1.72372	6.17826e-19		1.13384	1.68879e-08		-0.589883	0.00394231
ENSG00000174442	ZWILCH	protein_coding	zwilch kinetochore protein	1.8324	6.92294e-19		1.75944	2.45083e-17		-0.0729628	1
ENSG00000128708	HAT1	protein_coding	histone acetyltransferase 1	1.23349	7.22421e-19		1.13362	5.40932e-16		-0.0998674	1
ENSG00000168003	SLC3A2	protein_coding	solute carrier family 3 (amino acid transporter heavy chain), member 2	1.55664	7.40618e-19		1.61277	4.66547e-20		0.0561311	1
ENSG00000214548	MEG3	lincRNA	maternally expressed 3 (non-protein coding)	-3.6038	7.45336e-19		-4.18107	3.40903e-24		-0.577266	1
ENSG00000157741	UBN2	protein_coding	ubinuclein 2	-1.13034	7.66637e-19		-0.988465	1.22319e-14		0.141871	1
ENSG00000148459	PDSS1	protein_coding	prenyl (decaprenyl) diphosphate synthase, subunit 1	2.01662	8.26445e-19		2.02168	8.43412e-19		0.00505572	1
ENSG00000166046	TCP11L2	protein_coding	t-complex 11, testis-specific-like 2	-2.07514	8.39808e-19		-2.00261	1.97695e-17		0.0725316	1
ENSG00000059728	MXD1	protein_coding	MAX dimerization protein 1	-1.22673	9.03065e-19		-0.771037	4.93431e-08		0.455689	0.0267671
ENSG00000142784	WDTC1	protein_coding	WD and tetratricopeptide repeats 1	-1.00734	1.03304e-18		-1.02508	2.80814e-19		-0.0177388	1
ENSG00000197122	SRC	protein_coding	SRC proto-oncogene, non-receptor tyrosine kinase	-0.796394	1.06562e-18		-0.78639	3.06167e-18		0.0100043	1
ENSG00000182224	CYB5D1	protein_coding	cytochrome b5 domain containing 1	1.39013	1.12591e-18		1.25848	2.34484e-15		-0.131649	1
ENSG00000101935	AMMECR1	protein_coding	Alport syndrome, mental retardation, midface hypoplasia and elliptocytosis chromosomal region gene 1	1.27205	1.13805e-18		1.11448	1.89032e-14		-0.157566	1
ENSG00000155100	OTUD6B	protein_coding	OTU domain containing 6B	1.66446	1.18013e-18		1.78549	2.5641e-21		0.121029	1
ENSG00000126457	PRMT1	protein_coding	protein arginine methyltransferase 1	1.07451	1.18522e-18		1.06378	3.11553e-18		-0.0107345	1
ENSG00000072071	LPHN1	protein_coding	latrophilin 1	-1.00496	1.28373e-18		-0.739008	1.5218e-10		0.265948	0.361426
ENSG00000140006	WDR89	protein_coding	WD repeat domain 89	1.31387	1.43155e-18		1.23761	1.77437e-16		-0.0762563	1
ENSG00000140297	GCNT3	protein_coding	glucosaminyl (N-acetyl) transferase 3, mucin type	-4.22011	1.7774e-18		-5.08041	6.48372e-24		-0.8603	0.934039
ENSG00000107341	UBE2R2	protein_coding	ubiquitin-conjugating enzyme E2R 2	-1.13115	1.79801e-18		-0.922356	1.40545e-12		0.208795	0.829468
ENSG00000168028	RPSA	protein_coding	ribosomal protein SA	0.645908	1.81735e-18		0.606706	2.31863e-16		-0.0392022	1
ENSG00000198646	NCOA6	protein_coding	nuclear receptor coactivator 6	-1.11431	1.81735e-18		-1.0527	1.45654e-16		0.0616065	1
ENSG00000153044	CENPH	protein_coding	centromere protein H	1.7192	1.8564e-18		1.5445	6.21869e-15		-0.174701	1
ENSG00000114503	NCBP2	protein_coding	nuclear cap binding protein subunit 2, 20kDa	0.728155	1.86353e-18		0.642915	1.62725e-14		-0.0852409	1
ENSG00000102317	RBM3	protein_coding	RNA binding motif (RNP1, RRM) protein 3	1.36306	2.10072e-18		1.46996	3.337e-21		0.106903	1
ENSG00000147100	SLC16A2	protein_coding	solute carrier family 16, member 2 (thyroid hormone transporter)	1.31572	2.48736e-18		1.57436	5.29954e-26		0.258647	0.597335
ENSG00000155368	DBI	protein_coding	diazepam binding inhibitor (GABA receptor modulator, acyl-CoA binding protein)	1.23555	2.66774e-18		1.15069	6.3805e-16		-0.0848615	1
ENSG00000185414	MRPL30	protein_coding	mitochondrial ribosomal protein L30	0.936764	2.76685e-18		0.877026	4.4832e-16		-0.0597379	1
ENSG00000261609	GAN	protein_coding	gigaxonin	-0.835795	2.88222e-18		-0.7395	1.73882e-14		0.0962946	1
ENSG00000105808	RASA4	protein_coding	RAS p21 protein activator 4	-2.7515	3.0862e-18		-2.37902	7.96907e-14		0.372482	1
ENSG00000159055	MIS18A	protein_coding	MIS18 kinetochore protein A	1.50525	3.18982e-18		1.38815	1.6052e-15		-0.117099	1
ENSG00000119242	CCDC92	protein_coding	coiled-coil domain containing 92	-1.65585	3.41361e-18		-1.3895	3.93646e-13		0.266354	0.984871
ENSG00000175115	PACS1	protein_coding	phosphofurin acidic cluster sorting protein 1	-1.04981	3.49108e-18		-0.73806	1.60907e-09		0.31175	0.183828
ENSG00000136051	KIAA1033	protein_coding	KIAA1033	0.666923	3.96348e-18		0.621631	8.02068e-16		-0.0452918	1
ENSG00000166145	SPINT1	protein_coding	serine peptidase inhibitor, Kunitz type 1	-1.27069	4.28899e-18		-1.15933	3.77908e-15		0.111361	1
ENSG00000107951	MTPAP	protein_coding	mitochondrial poly(A) polymerase	0.9953	4.56747e-18		1.01418	1.08024e-18		0.018884	1
ENSG00000077312	SNRPA	protein_coding	small nuclear ribonucleoprotein polypeptide A	1.15544	4.66067e-18		1.13959	1.59174e-17		-0.0158449	1
ENSG00000075188	NUP37	protein_coding	nucleoporin 37kDa	1.32824	4.88645e-18		1.24607	6.63558e-16		-0.0821737	1
ENSG00000119285	HEATR1	protein_coding	HEAT repeat containing 1	1.14754	4.95456e-18		1.16994	1.22013e-18		0.0223993	1
ENSG00000166348	USP54	protein_coding	ubiquitin specific peptidase 54	-1.41723	5.13919e-18		-1.28208	6.72724e-15		0.135151	1
ENSG00000141030	COPS3	protein_coding	COP9 signalosome subunit 3	0.817593	5.28049e-18		0.968015	5.38915e-25		0.150422	0.739275
ENSG00000079616	KIF22	protein_coding	kinesin family member 22	0.784943	5.52974e-18		0.722359	2.62723e-15		-0.0625835	1
ENSG00000119705	SLIRP	protein_coding	SRA stem-loop interacting RNA binding protein	1.26676	5.6819e-18		1.25514	1.38999e-17		-0.0116192	1
ENSG00000277161	PIGW	protein_coding	phosphatidylinositol glycan anchor biosynthesis, class W	1.61536	5.83016e-18		1.78882	7.10271e-22		0.173463	1
ENSG00000183527	PSMG1	protein_coding	proteasome (prosome, macropain) assembly chaperone 1	1.44403	6.00949e-18		1.4828	8.5891e-19		0.0387653	1
ENSG00000164168	TMEM184C	protein_coding	transmembrane protein 184C	0.955601	6.58538e-18		0.985634	5.7832e-19		0.0300335	1
ENSG00000124813	RUNX2	protein_coding	runt-related transcription factor 2	-2.7139	6.59554e-18		-2.85246	3.63692e-19		-0.138564	1
ENSG00000102908	NFAT5	protein_coding	nuclear factor of activated T-cells 5, tonicity-responsive	-1.58969	6.70955e-18		-1.33689	7.31862e-13		0.252796	0.984871
ENSG00000146223	RPL7L1	protein_coding	ribosomal protein L7-like 1	0.809815	6.8007e-18		0.891803	1.64448e-21		0.0819883	1
ENSG00000175727	MLXIP	protein_coding	MLX interacting protein	-1.09771	7.0545e-18		-1.03844	4.61822e-16		0.0592747	1
ENSG00000203875	SNHG5	processed_transcript	small nucleolar RNA host gene 5 (non-protein coding)	1.2681	7.0545e-18		1.35943	2.41167e-20		0.0913304	1
ENSG00000114446	IFT57	protein_coding	intraflagellar transport 57	0.942483	7.06525e-18		0.956768	2.31016e-18		0.0142851	1
ENSG00000034693	PEX3	protein_coding	peroxisomal biogenesis factor 3	1.32255	7.10926e-18		1.41106	3.38396e-20		0.0885112	1
ENSG00000278948	RP5-1039K5.12	TEC		-1.45593	7.11755e-18		-1.40199	1.51952e-16		0.0539333	1
ENSG00000227376	FTH1P16	processed_pseudogene	ferritin, heavy polypeptide 1 pseudogene 16	-4.18759	7.47751e-18		-4.18716	2.8808e-17		0.000430883	1
ENSG00000113504	SLC12A7	protein_coding	solute carrier family 12 (potassium/chloride transporter), member 7	-1.60009	8.33499e-18		-1.1199	2.67276e-09		0.480198	0.198649
ENSG00000137574	TGS1	protein_coding	trimethylguanosine synthase 1	0.839543	8.71997e-18		0.97532	8.04919e-24		0.135777	0.863577
ENSG00000066084	DIP2B	protein_coding	DIP2 disco-interacting protein 2 homolog B (Drosophila)	-1.12522	8.77672e-18		-1.09896	6.27672e-17		0.0262582	1
ENSG00000132471	WBP2	protein_coding	WW domain binding protein 2	-0.80555	8.77672e-18		-0.800586	1.55845e-17		0.00496406	1
ENSG00000168398	BDKRB2	protein_coding	bradykinin receptor B2	1.1131	8.77672e-18		0.940726	7.20798e-13		-0.172378	0.971401
ENSG00000117713	ARID1A	protein_coding	AT rich interactive domain 1A (SWI-like)	-0.877046	9.44397e-18		-0.772116	5.77541e-14		0.10493	1
ENSG00000274512	TBC1D3L	protein_coding	TBC1 domain family, member 3L	-2.04901	9.44397e-18		-2.0233	3.64088e-17		0.0257091	1
ENSG00000160179	ABCG1	protein_coding	ATP-binding cassette, sub-family G (WHITE), member 1	-2.71212	9.81658e-18		-1.97904	9.86289e-10		0.733078	0.387378
ENSG00000101220	C20orf27	protein_coding	chromosome 20 open reading frame 27	1.2815	1.02456e-17		1.20055	1.42344e-15		-0.0809432	1
ENSG00000121152	NCAPH	protein_coding	non-SMC condensin I complex, subunit H	1.71716	1.04824e-17		1.68424	6.10939e-17		-0.0329205	1
ENSG00000135049	AGTPBP1	protein_coding	ATP/GTP binding protein 1	1.09063	1.08914e-17		1.22218	4.76339e-22		0.131552	1
ENSG00000090889	KIF4A	protein_coding	kinesin family member 4A	1.4413	1.19206e-17		1.36852	6.62604e-16		-0.0727776	1
ENSG00000178695	KCTD12	protein_coding	potassium channel tetramerization domain containing 12	2.24245	1.2437e-17		2.09385	2.69238e-15		-0.148608	1
ENSG00000182481	KPNA2	protein_coding	karyopherin alpha 2 (RAG cohort 1, importin alpha 1)	1.84998	1.27922e-17		1.75282	9.195e-16		-0.0971601	1
ENSG00000128050	PAICS	protein_coding	phosphoribosylaminoimidazole carboxylase, phosphoribosylaminoimidazole succinocarboxamide synthetase	1.45548	1.31615e-17		1.41037	1.7835e-16		-0.0451096	1
ENSG00000136518	ACTL6A	protein_coding	actin-like 6A	1.01197	1.31848e-17		1.08328	5.23096e-20		0.0713102	1
ENSG00000156970	BUB1B	protein_coding	BUB1 mitotic checkpoint serine/threonine kinase B	1.77699	1.31848e-17		1.63176	7.61155e-15		-0.145225	1
ENSG00000108669	CYTH1	protein_coding	cytohesin 1	-0.845576	1.39264e-17		-0.792338	1.54506e-15		0.0532383	1
ENSG00000134809	TIMM10	protein_coding	translocase of inner mitochondrial membrane 10 homolog (yeast)	1.79145	1.41618e-17		1.84101	1.93574e-18		0.0495579	1
ENSG00000068489	PRR11	protein_coding	proline rich 11	1.81261	1.42542e-17		1.76021	1.78911e-16		-0.0524025	1
ENSG00000169019	COMMD8	protein_coding	COMM domain containing 8	1.20994	1.44876e-17		1.13219	2.14523e-15		-0.077755	1
ENSG00000093009	CDC45	protein_coding	cell division cycle 45	2.07826	1.46909e-17		2.0084	2.65831e-16		-0.0698659	1
ENSG00000184731	FAM110C	protein_coding	family with sequence similarity 110, member C	-1.44231	1.5195e-17		-1.29081	3.71903e-14		0.151499	1
ENSG00000012048	BRCA1	protein_coding	breast cancer 1, early onset	1.62902	1.58077e-17		1.56604	3.84031e-16		-0.0629815	1
ENSG00000115840	SLC25A12	protein_coding	solute carrier family 25 (aspartate/glutamate carrier), member 12	1.244	1.60588e-17		1.20324	2.26448e-16		-0.0407659	1
ENSG00000166851	PLK1	protein_coding	polo-like kinase 1	1.59511	1.66765e-17		1.51085	1.11495e-15		-0.0842638	1
ENSG00000279010	RP5-1039K5.19	sense_overlapping		-1.55608	1.66765e-17		-1.72462	5.01694e-21		-0.168542	1
ENSG00000113810	SMC4	protein_coding	structural maintenance of chromosomes 4	1.39131	1.71859e-17		1.31668	1.17636e-15		-0.074621	1
ENSG00000073111	MCM2	protein_coding	minichromosome maintenance complex component 2	1.63127	1.80866e-17		1.478	2.23459e-14		-0.153275	1
ENSG00000188818	ZDHHC11	protein_coding	zinc finger, DHHC-type containing 11	-2.4298	1.93073e-17		-2.6793	3.86001e-20		-0.249496	1
ENSG00000059573	ALDH18A1	protein_coding	aldehyde dehydrogenase 18 family, member A1	0.818545	2.16402e-17		0.79042	3.1938e-16		-0.0281249	1
ENSG00000184985	SORCS2	protein_coding	sortilin-related VPS10 domain containing receptor 2	-3.30932	2.31476e-17		-3.8228	2.57171e-21		-0.513484	1
ENSG00000110955	ATP5B	protein_coding	ATP synthase, H+ transporting, mitochondrial F1 complex, beta polypeptide	0.780474	2.33196e-17		0.717875	9.14259e-15		-0.0625992	1
ENSG00000158863	FAM160B2	protein_coding	family with sequence similarity 160, member B2	-1.16207	2.48089e-17		-1.1594	3.49969e-17		0.00266828	1
ENSG00000196866	HIST1H2AD	protein_coding	histone cluster 1, H2ad	1.6545	2.55185e-17		1.74635	4.60158e-19		0.0918477	1
ENSG00000133119	RFC3	protein_coding	replication factor C (activator 1) 3, 38kDa	1.9252	2.55293e-17		2.00869	1.22013e-18		0.0834835	1
ENSG00000273802	HIST1H2BG	protein_coding	histone cluster 1, H2bg	1.39127	2.58048e-17		1.4665	5.03918e-19		0.0752289	1
ENSG00000266967	AARSD1	protein_coding	alanyl-tRNA synthetase domain containing 1	1.31529	2.58409e-17		1.31383	3.31431e-17		-0.00146417	1
ENSG00000159199	ATP5G1	protein_coding	ATP synthase, H+ transporting, mitochondrial Fo complex, subunit C1 (subunit 9)	1.43421	2.64976e-17		1.25334	2.63588e-13		-0.180864	1
ENSG00000273703	HIST1H2BM	protein_coding	histone cluster 1, H2bm	2.30016	2.91386e-17		2.229	4.56659e-16		-0.0711648	1
ENSG00000160271	RALGDS	protein_coding	ral guanine nucleotide dissociation stimulator	-0.966693	2.92214e-17		-1.10487	3.48401e-22		-0.138175	1
ENSG00000154174	TOMM70A	protein_coding	translocase of outer mitochondrial membrane 70 homolog A (S. cerevisiae)	0.685504	3.02795e-17		0.63197	1.00619e-14		-0.053534	1
ENSG00000064726	BTBD1	protein_coding	BTB (POZ) domain containing 1	0.693599	3.20706e-17		0.680081	1.55992e-16		-0.0135189	1
ENSG00000173436	MINOS1	protein_coding	mitochondrial inner membrane organizing system 1	1.38341	3.23693e-17		1.3002	3.30618e-15		-0.0832068	1
ENSG00000080603	SRCAP	protein_coding	Snf2-related CREBBP activator protein	-0.864194	3.29857e-17		-0.732084	1.31962e-12		0.13211	1
ENSG00000168806	LCMT2	protein_coding	leucine carboxyl methyltransferase 2	1.6006	3.29857e-17		1.71979	1.05889e-19		0.119185	1
ENSG00000180438	TPRXL	protein_coding	tetra-peptide repeat homeobox-like	-2.05142	3.66519e-17		-2.17273	9.69551e-19		-0.121309	1
ENSG00000105849	TWISTNB	protein_coding	TWIST neighbor	1.41214	3.7985e-17		1.43264	1.59174e-17		0.0204964	1
ENSG00000123989	CHPF	protein_coding	chondroitin polymerizing factor	-0.635398	3.92594e-17		-0.491025	1.24123e-10		0.144373	0.545726
ENSG00000136877	FPGS	protein_coding	folylpolyglutamate synthase	0.855209	3.95586e-17		0.829569	4.05006e-16		-0.02564	1
ENSG00000137812	CASC5	protein_coding	cancer susceptibility candidate 5	1.83843	4.1368e-17		1.79277	3.69676e-16		-0.045661	1
ENSG00000177169	ULK1	protein_coding	unc-51 like autophagy activating kinase 1	-1.88914	4.25009e-17		-2.08994	1.80425e-20		-0.200803	1
ENSG00000097046	CDC7	protein_coding	cell division cycle 7	1.76508	5.04345e-17		1.64235	1.01058e-14		-0.122731	1
ENSG00000084090	STARD7	protein_coding	StAR-related lipid transfer (START) domain containing 7	0.675844	5.08562e-17		0.639999	2.65669e-15		-0.0358441	1
ENSG00000095321	CRAT	protein_coding	carnitine O-acetyltransferase	-1.8376	5.36002e-17		-2.023	4.08217e-20		-0.185403	1
ENSG00000134827	TCN1	protein_coding	transcobalamin I (vitamin B12 binding protein, R binder family)	-4.37138	5.42707e-17		-4.21421	2.65484e-15		0.157168	1
ENSG00000164109	MAD2L1	protein_coding	MAD2 mitotic arrest deficient-like 1 (yeast)	2.00982	5.60604e-17		1.96625	4.05006e-16		-0.0435656	1
ENSG00000027001	MIPEP	protein_coding	mitochondrial intermediate peptidase	1.13145	5.92272e-17		1.06187	6.01307e-15		-0.0695767	1
ENSG00000238741	SCARNA7	scaRNA	small Cajal body-specific RNA 7	-0.756818	6.10446e-17		-0.655823	6.50407e-13		0.100996	1
ENSG00000075673	ATP12A	protein_coding	ATPase, H+/K+ transporting, nongastric, alpha polypeptide	-3.59869	7.3677e-17		-3.69888	3.52626e-17		-0.100192	1
ENSG00000113013	HSPA9	protein_coding	heat shock 70kDa protein 9 (mortalin)	1.07593	8.04475e-17		1.32396	5.51418e-25		0.248032	0.590952
ENSG00000127418	FGFRL1	protein_coding	fibroblast growth factor receptor-like 1	1.39581	8.34087e-17		1.42842	1.61607e-17		0.03261	1
ENSG00000058729	RIOK2	protein_coding	RIO kinase 2	1.14434	8.91302e-17		1.21901	6.80745e-19		0.0746737	1
ENSG00000104341	LAPTM4B	protein_coding	lysosomal protein transmembrane 4 beta	1.12838	8.91302e-17		1.14156	4.51392e-17		0.0131771	1
ENSG00000172183	ISG20	protein_coding	interferon stimulated exonuclease gene 20kDa	-2.32767	9.08556e-17		-2.10334	8.66652e-14		0.224335	1
ENSG00000203760	CENPW	protein_coding	centromere protein W	2.17696	9.25458e-17		1.90798	6.51012e-13		-0.26898	1
ENSG00000164022	AIMP1	protein_coding	aminoacyl tRNA synthetase complex-interacting multifunctional protein 1	0.892031	9.43381e-17		0.939094	1.95452e-18		0.0470622	1
ENSG00000196262	PPIA	protein_coding	peptidylprolyl isomerase A (cyclophilin A)	0.887211	9.47146e-17		0.820583	2.12893e-14		-0.066628	1
ENSG00000129521	EGLN3	protein_coding	egl-9 family hypoxia-inducible factor 3	-2.20379	1.09264e-16		-2.25817	3.16087e-17		-0.0543802	1
ENSG00000075131	TIPIN	protein_coding	TIMELESS interacting protein	2.02851	1.14738e-16		2.12561	4.08142e-18		0.0971057	1
ENSG00000107020	PLGRKT	protein_coding	plasminogen receptor, C-terminal lysine transmembrane protein	1.21343	1.17978e-16		1.2373	3.20908e-17		0.0238664	1
ENSG00000107104	KANK1	protein_coding	KN motif and ankyrin repeat domains 1	-1.05504	1.29738e-16		-0.963701	5.96058e-14		0.091334	1
ENSG00000128059	PPAT	protein_coding	phosphoribosyl pyrophosphate amidotransferase	1.10063	1.31131e-16		1.0168	3.18287e-14		-0.083826	1
ENSG00000189339	SLC35E2B	protein_coding	solute carrier family 35, member E2B	-0.902589	1.35534e-16		-0.921629	3.33142e-17		-0.0190398	1
ENSG00000108561	C1QBP	protein_coding	complement component 1, q subcomponent binding protein	1.48805	1.39395e-16		1.50917	6.47534e-17		0.0211207	1
ENSG00000148660	CAMK2G	protein_coding	calcium/calmodulin-dependent protein kinase II gamma	-0.968208	1.40779e-16		-0.991287	2.95941e-17		-0.0230793	1
ENSG00000215021	PHB2	protein_coding	prohibitin 2	0.909642	1.41988e-16		0.881152	1.51044e-15		-0.0284899	1
ENSG00000233822	HIST1H2BN	protein_coding	histone cluster 1, H2bn	0.80163	1.45724e-16		0.879051	9.34157e-20		0.077421	1
ENSG00000137040	RANBP6	protein_coding	RAN binding protein 6	1.24794	1.54638e-16		1.1795	8.92268e-15		-0.0684476	1
ENSG00000108518	PFN1	protein_coding	profilin 1	0.823326	1.71404e-16		0.768641	1.95894e-14		-0.0546843	1
ENSG00000155066	PROM2	protein_coding	prominin 2	-1.70968	1.72479e-16		-1.76662	2.20675e-17		-0.0569399	1
ENSG00000214717	ZBED1	protein_coding	zinc finger, BED-type containing 1	-0.577382	1.7497e-16		-0.675063	4.22252e-22		-0.0976814	0.959441
ENSG00000165914	TTC7B	protein_coding	tetratricopeptide repeat domain 7B	-0.914321	1.85243e-16		-0.814472	2.66879e-13		0.0998489	1
ENSG00000057608	GDI2	protein_coding	GDP dissociation inhibitor 2	0.544664	1.88336e-16		0.553391	6.47534e-17		0.00872673	1
ENSG00000168487	BMP1	protein_coding	bone morphogenetic protein 1	-0.949395	1.88596e-16		-1.25928	4.53714e-28		-0.309884	0.147603
ENSG00000106665	CLIP2	protein_coding	CAP-GLY domain containing linker protein 2	-1.82894	1.89978e-16		-1.81954	3.95886e-16		0.00939605	1
ENSG00000147684	NDUFB9	protein_coding	NADH dehydrogenase (ubiquinone) 1 beta subcomplex, 9, 22kDa	1.06573	1.95897e-16		1.03072	2.33423e-15		-0.0350105	1
ENSG00000186081	KRT5	protein_coding	keratin 5	0.990713	2.03967e-16		0.918148	3.67358e-14		-0.0725643	1
ENSG00000054793	ATP9A	protein_coding	ATPase, class II, type 9A	-1.61964	2.06923e-16		-1.44164	4.21717e-13		0.178001	1
ENSG00000145283	SLC10A6	protein_coding	solute carrier family 10 (sodium/bile acid cotransporter), member 6	-0.958216	2.12647e-16		-0.378947	0.00215695		0.579269	2.38582e-06
ENSG00000116459	ATP5F1	protein_coding	ATP synthase, H+ transporting, mitochondrial Fo complex, subunit B1	1.02507	2.16021e-16		0.904264	6.95802e-13		-0.120807	1
ENSG00000187123	LYPD6	protein_coding	LY6/PLAUR domain containing 6	2.79491	2.19605e-16		2.46768	8.80984e-13		-0.327232	1
ENSG00000185112	FAM43A	protein_coding	family with sequence similarity 43, member A	-2.98318	2.25499e-16		-2.72643	1.38859e-13		0.25675	1
ENSG00000130723	PRRC2B	protein_coding	proline-rich coiled-coil 2B	-0.931091	2.26171e-16		-0.89843	3.03861e-15		0.0326611	1
ENSG00000143924	EML4	protein_coding	echinoderm microtubule associated protein like 4	0.622514	2.26171e-16		0.683133	1.61376e-19		0.0606199	1
ENSG00000171219	CDC42BPG	protein_coding	CDC42 binding protein kinase gamma (DMPK-like)	-1.14311	2.30775e-16		-1.24878	3.18638e-19		-0.105674	1
ENSG00000060762	MPC1	protein_coding	mitochondrial pyruvate carrier 1	1.46483	2.44352e-16		1.47501	1.78347e-16		0.0101847	1
ENSG00000156860	FBRS	protein_coding	fibrosin	-1.11861	2.44856e-16		-0.94589	5.97326e-12		0.172719	1
ENSG00000166479	TMX3	protein_coding	thioredoxin-related transmembrane protein 3	1.06669	2.63789e-16		1.16536	3.14403e-19		0.0986622	1
ENSG00000144554	FANCD2	protein_coding	Fanconi anemia, complementation group D2	1.59789	2.65052e-16		1.5364	5.20779e-15		-0.0614915	1
ENSG00000069020	MAST4	protein_coding	microtubule associated serine/threonine kinase family member 4	-0.983571	2.76668e-16		-0.769583	2.84607e-10		0.213987	0.69623
ENSG00000162522	KIAA1522	protein_coding	KIAA1522	-1.46515	2.76668e-16		-1.30347	5.52413e-13		0.16167	1
ENSG00000172172	MRPL13	protein_coding	mitochondrial ribosomal protein L13	0.795843	3.56729e-16		0.741846	4.16709e-14		-0.0539968	1
ENSG00000158373	HIST1H2BD	protein_coding	histone cluster 1, H2bd	0.526277	3.75063e-16		0.663981	2.74824e-25		0.137703	0.365976
ENSG00000125630	POLR1B	protein_coding	polymerase (RNA) I polypeptide B, 128kDa	1.25523	3.82674e-16		1.35662	1.24858e-18		0.101383	1
ENSG00000004897	CDC27	protein_coding	cell division cycle 27	1.06718	4.03819e-16		0.989577	6.53528e-14		-0.0776078	1
ENSG00000179388	EGR3	protein_coding	early growth response 3	-2.17934	4.10445e-16		-2.30411	1.27661e-17		-0.124774	1
ENSG00000039123	SKIV2L2	protein_coding	superkiller viralicidic activity 2-like 2 (S. cerevisiae)	0.978086	4.11875e-16		0.970789	7.96651e-16		-0.00729726	1
ENSG00000077232	DNAJC10	protein_coding	DnaJ (Hsp40) homolog, subfamily C, member 10	1.39874	4.15558e-16		1.33314	1.31466e-14		-0.0656041	1
ENSG00000183431	SF3A3	protein_coding	splicing factor 3a, subunit 3, 60kDa	0.791567	4.16729e-16		0.768457	3.56626e-15		-0.0231099	1
ENSG00000142599	RERE	protein_coding	arginine-glutamic acid dipeptide (RE) repeats	-1.26942	4.62397e-16		-1.15656	1.84001e-13		0.112863	1
ENSG00000274750	HIST1H3E	protein_coding	histone cluster 1, H3e	2.28714	4.62397e-16		1.82391	2.24862e-10		-0.463237	0.717121
ENSG00000203837	PNLIPRP3	protein_coding	pancreatic lipase-related protein 3	-1.52727	5.69659e-16		-1.22365	1.69294e-10		0.303627	0.841781
ENSG00000122483	CCDC18	protein_coding	coiled-coil domain containing 18	1.63831	5.95275e-16		1.45339	1.27623e-12		-0.184918	1
ENSG00000121957	GPSM2	protein_coding	G-protein signaling modulator 2	0.730482	6.02015e-16		0.795256	1.08416e-18		0.0647743	1
ENSG00000086062	B4GALT1	protein_coding	UDP-Gal:betaGlcNAc beta 1,4- galactosyltransferase, polypeptide 1	-0.810144	6.2463e-16		-0.620148	1.0793e-09		0.189996	0.607043
ENSG00000255769	GOLGA2P10	transcribed_unprocessed_pseudogene	golgin A2 pseudogene 10	-1.03706	6.88166e-16		-1.07464	6.29621e-17		-0.0375714	1
ENSG00000138750	NUP54	protein_coding	nucleoporin 54kDa	0.81868	7.04643e-16		0.882842	2.63029e-18		0.0641621	1
ENSG00000237190	CDKN2AIPNL	protein_coding	CDKN2A interacting protein N-terminal like	1.20765	7.05262e-16		1.14235	3.18993e-14		-0.0653008	1
ENSG00000163104	SMARCAD1	protein_coding	SWI/SNF-related, matrix-associated actin-dependent regulator of chromatin, subfamily a, containing DEAD/H box 1	0.802129	7.38643e-16		0.781921	4.65503e-15		-0.0202081	1
ENSG00000196535	MYO18A	protein_coding	myosin XVIIIA	-0.605435	7.49202e-16		-0.651343	3.70163e-18		-0.0459077	1
ENSG00000213462	ERV3-1	protein_coding	endogenous retrovirus group 3, member 1	-1.58121	7.49202e-16		-1.68932	1.11971e-17		-0.108109	1
ENSG00000130638	ATXN10	protein_coding	ataxin 10	0.733126	7.52623e-16		0.698271	2.06805e-14		-0.0348549	1
ENSG00000175063	UBE2C	protein_coding	ubiquitin-conjugating enzyme E2C	1.47916	7.62862e-16		1.49485	4.57686e-16		0.0156844	1
ENSG00000066777	ARFGEF1	protein_coding	ADP-ribosylation factor guanine nucleotide-exchange factor 1 (brefeldin A-inhibited)	-0.716676	7.81837e-16		-0.660391	1.51329e-13		0.0562848	1
ENSG00000176974	SHMT1	protein_coding	serine hydroxymethyltransferase 1 (soluble)	1.088	8.47747e-16		1.07683	1.98668e-15		-0.0111789	1
ENSG00000163703	CRELD1	protein_coding	cysteine-rich with EGF-like domains 1	-1.20532	8.59441e-16		-1.02363	1.15228e-11		0.18169	1
ENSG00000159527	PGLYRP3	protein_coding	peptidoglycan recognition protein 3	-3.0142	8.70738e-16		-2.39357	2.11619e-10		0.620625	0.925944
ENSG00000144580	RQCD1	protein_coding	RCD1 required for cell differentiation1 homolog (S. pombe)	0.742497	9.0139e-16		0.779667	2.92261e-17		0.0371705	1
ENSG00000278637	HIST1H4A	protein_coding	histone cluster 1, H4a	2.44946	9.0139e-16		2.28354	1.13213e-13		-0.165914	1
ENSG00000090263	MRPS33	protein_coding	mitochondrial ribosomal protein S33	1.03397	9.29924e-16		0.955397	1.69135e-13		-0.0785757	1
ENSG00000167978	SRRM2	protein_coding	serine/arginine repetitive matrix 2	-1.38532	9.65419e-16		-1.38144	1.49417e-15		0.00387532	1
ENSG00000173548	SNX33	protein_coding	sorting nexin 33	-0.989199	9.88657e-16		-0.962045	7.22857e-15		0.0271538	1
ENSG00000024526	DEPDC1	protein_coding	DEP domain containing 1	2.1055	1.05744e-15		2.02345	2.16773e-14		-0.082056	1
ENSG00000117906	RCN2	protein_coding	reticulocalbin 2, EF-hand calcium binding domain	1.43994	1.05955e-15		1.31841	3.38671e-13		-0.121527	1
ENSG00000275342	SGK223	protein_coding	Tyrosine-protein kinase SgK223	-0.873497	1.21634e-15		-0.992498	8.86786e-20		-0.119002	1
ENSG00000156531	PHF6	protein_coding	PHD finger protein 6	0.809099	1.23578e-15		0.696942	9.6229e-12		-0.112156	1
ENSG00000075415	SLC25A3	protein_coding	solute carrier family 25 (mitochondrial carrier; phosphate carrier), member 3	0.812462	1.33296e-15		0.733631	7.76658e-13		-0.0788315	1
ENSG00000115648	MLPH	protein_coding	melanophilin	-3.00847	1.35988e-15		-2.53015	3.58847e-11		0.478322	1
ENSG00000182628	SKA2	protein_coding	spindle and kinetochore associated complex subunit 2	1.59786	1.35988e-15		1.47716	2.48964e-13		-0.120698	1
ENSG00000107796	ACTA2	protein_coding	actin, alpha 2, smooth muscle, aorta	-2.18807	1.38127e-15		-1.93881	2.05281e-12		0.249258	1
ENSG00000258839	MC1R	protein_coding	melanocortin 1 receptor (alpha melanocyte stimulating hormone receptor)	-2.73903	1.43167e-15		-2.40988	3.78494e-12		0.32915	1
ENSG00000111247	RAD51AP1	protein_coding	RAD51 associated protein 1	1.5806	1.43964e-15		1.6601	4.98768e-17		0.0795046	1
ENSG00000085231	TAF9	protein_coding	TAF9 RNA polymerase II, TATA box binding protein (TBP)-associated factor, 32kDa	1.1224	1.55666e-15		1.15192	2.75685e-16		0.0295233	1
ENSG00000144596	GRIP2	protein_coding	glutamate receptor interacting protein 2	-2.81495	1.60334e-15		-3.21186	5.51044e-19		-0.396916	1
ENSG00000149968	MMP3	protein_coding	matrix metallopeptidase 3 (stromelysin 1, progelatinase)	-3.14529	1.62561e-15		-3.46435	4.45335e-18		-0.319059	1
ENSG00000171848	RRM2	protein_coding	ribonucleotide reductase M2	2.3582	1.71891e-15		2.39345	1.09101e-15		0.0352476	1
ENSG00000168393	DTYMK	protein_coding	deoxythymidylate kinase (thymidylate kinase)	1.07112	1.74034e-15		1.04037	1.35904e-14		-0.0307555	1
ENSG00000125633	CCDC93	protein_coding	coiled-coil domain containing 93	-0.820746	1.84773e-15		-0.762604	1.90638e-13		0.0581421	1
ENSG00000103494	RPGRIP1L	protein_coding	RPGRIP1-like	1.67809	1.85842e-15		1.44797	1.33383e-11		-0.230115	1
ENSG00000108306	FBXL20	protein_coding	F-box and leucine-rich repeat protein 20	-1.46723	1.85842e-15		-1.39414	5.80512e-14		0.0730876	1
ENSG00000171385	KCND3	protein_coding	potassium channel, voltage gated Shal related subfamily D, member 3	-2.18914	1.85842e-15		-1.72832	4.55264e-10		0.460815	0.849885
ENSG00000204642	HLA-F	protein_coding	major histocompatibility complex, class I, F	-1.31451	1.86128e-15		-1.08683	7.3803e-11		0.227673	0.984871
ENSG00000143799	PARP1	protein_coding	poly (ADP-ribose) polymerase 1	1.26526	1.87089e-15		1.14543	9.59291e-13		-0.119835	1
ENSG00000157933	SKI	protein_coding	SKI proto-oncogene	-0.782642	1.87184e-15		-0.728915	1.58005e-13		0.0537271	1
ENSG00000162923	WDR26	protein_coding	WD repeat domain 26	-1.07	1.99229e-15		-0.838994	8.58007e-10		0.231004	0.74194
ENSG00000146112	PPP1R18	protein_coding	protein phosphatase 1, regulatory subunit 18	-0.668832	2.04604e-15		-0.414732	1.67226e-06		0.2541	0.0468237
ENSG00000134758	RNF138	protein_coding	ring finger protein 138, E3 ubiquitin protein ligase	1.07517	2.52559e-15		1.32309	6.50023e-23		0.24792	0.483442
ENSG00000135686	KLHL36	protein_coding	kelch-like family member 36	-0.588709	2.77495e-15		-0.600852	7.47506e-16		-0.0121425	1
ENSG00000185238	PRMT3	protein_coding	protein arginine methyltransferase 3	1.03399	2.81283e-15		1.10156	3.50685e-17		0.0675617	1
ENSG00000136718	IMP4	protein_coding	IMP4, U3 small nucleolar ribonucleoprotein	0.94546	2.97563e-15		1.03611	4.08142e-18		0.090646	1
ENSG00000139350	NEDD1	protein_coding	neural precursor cell expressed, developmentally down-regulated 1	0.803515	2.99302e-15		0.720206	2.32941e-12		-0.0833091	1
ENSG00000128294	TPST2	protein_coding	tyrosylprotein sulfotransferase 2	-1.03528	2.99485e-15		-0.903201	8.11247e-12		0.13208	1
ENSG00000136811	ODF2	protein_coding	outer dense fiber of sperm tails 2	0.851922	3.18551e-15		0.740694	1.19322e-11		-0.111227	1
ENSG00000123505	AMD1	protein_coding	adenosylmethionine decarboxylase 1	0.700867	3.33072e-15		0.771964	3.17133e-18		0.0710977	1
ENSG00000073536	NLE1	protein_coding	notchless homolog 1 (Drosophila)	0.912615	3.40078e-15		1.02242	6.80745e-19		0.109807	1
ENSG00000173805	HAP1	protein_coding	huntingtin-associated protein 1	-2.27908	3.46687e-15		-1.87324	1.62078e-10		0.405838	0.992869
ENSG00000237649	KIFC1	protein_coding	kinesin family member C1	1.18111	3.50087e-15		1.06143	2.3805e-12		-0.119678	1
ENSG00000102606	ARHGEF7	protein_coding	Rho guanine nucleotide exchange factor (GEF) 7	-0.731693	3.52379e-15		-0.701108	5.45376e-14		0.0305855	1
ENSG00000164815	ORC5	protein_coding	origin recognition complex, subunit 5	1.15667	3.53435e-15		1.21468	1.30213e-16		0.0580156	1
ENSG00000174720	LARP7	protein_coding	La ribonucleoprotein domain family, member 7	0.779996	3.56411e-15		0.729462	2.59555e-13		-0.0505339	1
ENSG00000167123	CERCAM	protein_coding	cerebral endothelial cell adhesion molecule	-1.19424	3.58037e-15		-1.30045	1.12296e-17		-0.106207	1
ENSG00000175334	BANF1	protein_coding	barrier to autointegration factor 1	1.03838	3.61633e-15		0.909081	9.64468e-12		-0.129294	1
ENSG00000113368	LMNB1	protein_coding	lamin B1	1.8342	3.77142e-15		1.49923	2.73694e-10		-0.334971	0.929819
ENSG00000140836	ZFHX3	protein_coding	zinc finger homeobox 3	-1.17249	3.79941e-15		-1.03898	3.90783e-12		0.133503	1
ENSG00000184831	APOO	protein_coding	apolipoprotein O	1.62	3.84562e-15		1.53641	1.33388e-13		-0.0835942	1
ENSG00000107937	GTPBP4	protein_coding	GTP binding protein 4	0.940497	3.94404e-15		1.02352	1.08499e-17		0.0830184	1
ENSG00000132824	SERINC3	protein_coding	serine incorporator 3	-0.698235	4.07091e-15		-0.594898	3.41867e-11		0.103337	1
ENSG00000146731	CCT6A	protein_coding	chaperonin containing TCP1, subunit 6A (zeta 1)	1.10665	4.07184e-15		1.15471	2.65831e-16		0.0480516	1
ENSG00000059145	UNKL	protein_coding	unkempt family zinc finger-like	-1.56214	4.21319e-15		-1.72998	6.36269e-18		-0.167841	1
ENSG00000180900	SCRIB	protein_coding	scribbled planar cell polarity protein	-0.454122	4.6491e-15		-0.506209	1.93631e-18		-0.0520863	1
ENSG00000052344	PRSS8	protein_coding	protease, serine, 8	-1.33876	4.87964e-15		-1.15791	2.05674e-11		0.18085	1
ENSG00000142197	DOPEY2	protein_coding	dopey family member 2	-1.2552	5.13702e-15		-1.07064	3.79262e-11		0.184562	1
ENSG00000012822	CALCOCO1	protein_coding	calcium binding and coiled-coil domain 1	-1.57452	5.19004e-15		-1.45725	6.87855e-13		0.11727	1
ENSG00000183840	GPR39	protein_coding	G protein-coupled receptor 39	1.90071	5.50798e-15		1.69444	5.8916e-12		-0.20627	1
ENSG00000197275	RAD54B	protein_coding	RAD54 homolog B (S. cerevisiae)	1.35153	5.51266e-15		1.42217	1.80145e-16		0.0706368	1
ENSG00000109321	AREG	protein_coding	amphiregulin	1.34003	5.79683e-15		1.70588	1.28624e-23		0.365844	0.432583
ENSG00000175745	NR2F1	protein_coding	nuclear receptor subfamily 2, group F, member 1	-4.16366	5.89346e-15		-3.95472	1.34247e-13		0.20894	1
ENSG00000141524	TMC6	protein_coding	transmembrane channel-like 6	-1.2239	5.96662e-15		-1.22951	5.44294e-15		-0.00560359	1
ENSG00000173588	CEP83	protein_coding	centrosomal protein 83kDa	1.29174	5.99613e-15		1.20095	5.99323e-13		-0.0907913	1
ENSG00000147421	HMBOX1	protein_coding	homeobox containing 1	-1.48989	6.63887e-15		-1.38242	6.70885e-13		0.107473	1
ENSG00000177463	NR2C2	protein_coding	nuclear receptor subfamily 2, group C, member 2	-0.95297	6.63887e-15		-0.943325	1.44734e-14		0.00964509	1
ENSG00000152455	SUV39H2	protein_coding	suppressor of variegation 3-9 homolog 2 (Drosophila)	1.54847	6.7346e-15		1.49053	9.2266e-14		-0.0579448	1
ENSG00000160058	BSDC1	protein_coding	BSD domain containing 1	-0.704897	6.94824e-15		-0.594467	7.567e-11		0.11043	1
ENSG00000163170	BOLA3	protein_coding	bolA family member 3	1.19767	6.94991e-15		1.17072	3.40443e-14		-0.0269503	1
ENSG00000198252	STYX	protein_coding	serine/threonine/tyrosine interacting protein	0.962774	7.08823e-15		1.03334	5.55257e-17		0.0705664	1
ENSG00000120699	EXOSC8	protein_coding	exosome component 8	1.32924	7.14717e-15		1.50904	7.49512e-19		0.179802	1
ENSG00000162032	SPSB3	protein_coding	splA/ryanodine receptor domain and SOCS box containing 3	-1.19948	7.48493e-15		-1.145	1.43682e-13		0.0544804	1
ENSG00000076706	MCAM	protein_coding	melanoma cell adhesion molecule	2.38792	7.60519e-15		1.3483	2.9697e-05		-1.03962	0.00972859
ENSG00000092201	SUPT16H	protein_coding	suppressor of Ty 16 homolog (S. cerevisiae)	0.785648	7.96736e-15		0.758224	8.22141e-14		-0.0274237	1
ENSG00000184384	MAML2	protein_coding	mastermind-like 2 (Drosophila)	-1.65997	7.96938e-15		-1.16175	9.84546e-08		0.498214	0.361426
ENSG00000214063	TSPAN4	protein_coding	tetraspanin 4	0.942411	8.1346e-15		0.804547	5.89935e-11		-0.137864	1
ENSG00000004455	AK2	protein_coding	adenylate kinase 2	0.93604	8.14686e-15		0.988071	2.38736e-16		0.0520307	1
ENSG00000104524	PYCRL	protein_coding	pyrroline-5-carboxylate reductase-like	1.90304	8.27124e-15		1.95389	1.7159e-15		0.0508499	1
ENSG00000138160	KIF11	protein_coding	kinesin family member 11	1.60182	8.53793e-15		1.55812	6.36515e-14		-0.0437072	1
ENSG00000130935	NOL11	protein_coding	nucleolar protein 11	1.26143	8.6202e-15		1.28495	3.15345e-15		0.0235274	1
ENSG00000122565	CBX3	protein_coding	chromobox homolog 3	1.02628	9.16912e-15		0.95592	7.35153e-13		-0.0703586	1
ENSG00000048707	VPS13D	protein_coding	vacuolar protein sorting 13 homolog D (S. cerevisiae)	-1.29512	9.89545e-15		-1.31	6.01818e-15		-0.0148836	1
ENSG00000068078	FGFR3	protein_coding	fibroblast growth factor receptor 3	1.20275	9.93094e-15		0.722358	7.5257e-06		-0.480389	0.0367743
ENSG00000059804	SLC2A3	protein_coding	solute carrier family 2 (facilitated glucose transporter), member 3	1.79724	9.97397e-15		0.693628	0.00597207		-1.10362	6.12903e-06
ENSG00000132510	KDM6B	protein_coding	lysine (K)-specific demethylase 6B	-2.10174	1.00213e-14		-1.72433	3.92249e-10		0.37741	0.984871
ENSG00000124784	RIOK1	protein_coding	RIO kinase 1	0.831463	1.0702e-14		0.879841	2.4242e-16		0.0483788	1
ENSG00000121644	DESI2	protein_coding	desumoylating isopeptidase 2	0.739278	1.08064e-14		0.804322	3.39882e-17		0.065044	1
ENSG00000137168	PPIL1	protein_coding	peptidylprolyl isomerase (cyclophilin)-like 1	1.46427	1.13754e-14		1.50932	1.96891e-15		0.0450522	1
ENSG00000068724	TTC7A	protein_coding	tetratricopeptide repeat domain 7A	-0.891252	1.14558e-14		-0.772895	3.0704e-11		0.118357	1
ENSG00000109472	CPE	protein_coding	carboxypeptidase E	-2.33365	1.14701e-14		-2.68311	1.40432e-18		-0.349461	1
ENSG00000198464	ZNF480	protein_coding	zinc finger protein 480	1.17393	1.16044e-14		1.17276	1.40033e-14		-0.00117285	1
ENSG00000163808	KIF15	protein_coding	kinesin family member 15	1.68745	1.16803e-14		1.67948	2.06534e-14		-0.00797131	1
ENSG00000186591	UBE2H	protein_coding	ubiquitin-conjugating enzyme E2H	-1.13842	1.18049e-14		-0.949189	2.1232e-10		0.189231	1
ENSG00000129810	SGOL1	protein_coding	shugoshin-like 1 (S. pombe)	1.46006	1.29253e-14		1.50993	1.6005e-15		0.0498722	1
ENSG00000112742	TTK	protein_coding	TTK protein kinase	1.78561	1.32814e-14		1.69702	3.92885e-13		-0.0885914	1
ENSG00000174233	ADCY6	protein_coding	adenylate cyclase 6	-1.26877	1.37441e-14		-1.27779	1.09597e-14		-0.00901202	1
ENSG00000177119	ANO6	protein_coding	anoctamin 6	-0.776135	1.43674e-14		-0.630606	6.93529e-10		0.145529	0.938189
ENSG00000169189	NSMCE1	protein_coding	non-SMC element 1 homolog (S. cerevisiae)	0.907378	1.60045e-14		0.883198	9.57493e-14		-0.0241799	1
ENSG00000248905	FMN1	protein_coding	formin 1	-2.30683	1.6351e-14		-1.76816	8.03824e-09		0.538667	0.739275
ENSG00000003056	M6PR	protein_coding	mannose-6-phosphate receptor (cation dependent)	0.560351	1.67576e-14		0.491475	2.63585e-11		-0.0688769	1
ENSG00000183474	GTF2H2C	protein_coding	GTF2H2 family member C	1.21231	1.71425e-14		1.26827	9.82661e-16		0.0559588	1
ENSG00000167601	AXL	protein_coding	AXL receptor tyrosine kinase	1.89491	1.74234e-14		1.82049	2.78638e-13		-0.0744161	1
ENSG00000135521	LTV1	protein_coding	LTV1 ribosome biogenesis factor	1.24848	1.74919e-14		1.46105	1.8014e-19		0.212568	0.976351
ENSG00000099331	MYO9B	protein_coding	myosin IXB	-0.897469	1.78572e-14		-0.961608	2.07369e-16		-0.0641384	1
ENSG00000183856	IQGAP3	protein_coding	IQ motif containing GTPase activating protein 3	1.39666	1.80706e-14		1.40831	1.35325e-14		0.01165	1
ENSG00000092964	DPYSL2	protein_coding	dihydropyrimidinase-like 2	1.40898	1.86802e-14		0.7962	3.46229e-05		-0.612782	0.0138044
ENSG00000108262	GIT1	protein_coding	G protein-coupled receptor kinase interacting ArfGAP 1	-0.649808	2.05678e-14		-0.475535	3.63553e-08		0.174273	0.452711
ENSG00000170633	RNF34	protein_coding	ring finger protein 34, E3 ubiquitin protein ligase	0.817838	2.24992e-14		0.694744	1.54925e-10		-0.123095	1
ENSG00000148229	POLE3	protein_coding	polymerase (DNA directed), epsilon 3, accessory subunit	1.05455	2.29007e-14		1.05398	2.74925e-14		-0.000569097	1
ENSG00000143401	ANP32E	protein_coding	acidic (leucine-rich) nuclear phosphoprotein 32 family, member E	1.68239	2.43089e-14		1.49747	2.01437e-11		-0.18492	1
ENSG00000139618	BRCA2	protein_coding	breast cancer 2, early onset	1.79233	2.50557e-14		1.78847	3.91317e-14		-0.00386252	1
ENSG00000136450	SRSF1	protein_coding	serine/arginine-rich splicing factor 1	1.20474	2.52424e-14		1.06871	2.2084e-11		-0.136024	1
ENSG00000175414	ARL10	protein_coding	ADP-ribosylation factor-like 10	-1.04502	2.54435e-14		-1.10378	9.05914e-16		-0.05876	1
ENSG00000146674	IGFBP3	protein_coding	insulin-like growth factor binding protein 3	-2.76798	2.64688e-14		-2.15129	7.45529e-09		0.616688	0.812314
ENSG00000105443	CYTH2	protein_coding	cytohesin 2	-0.909691	2.84618e-14		-0.994329	8.75583e-17		-0.0846378	1
ENSG00000163655	GMPS	protein_coding	guanine monphosphate synthase	0.54137	2.86408e-14		0.555276	6.19879e-15		0.013906	1
ENSG00000069998	CECR5	protein_coding	cat eye syndrome chromosome region, candidate 5	0.831605	3.03242e-14		0.800944	3.17204e-13		-0.0306611	1
ENSG00000159131	GART	protein_coding	phosphoribosylglycinamide formyltransferase, phosphoribosylglycinamide synthetase, phosphoribosylaminoimidazole synthetase	0.983654	3.11889e-14		1.09808	1.87393e-17		0.114424	1
ENSG00000169018	FEM1B	protein_coding	fem-1 homolog b (C. elegans)	-0.730973	3.12583e-14		-0.578987	3.16483e-09		0.151987	0.848806
ENSG00000171132	PRKCE	protein_coding	protein kinase C, epsilon	-1.42678	3.15179e-14		-1.12873	2.13977e-09		0.298053	0.863577
ENSG00000144827	ABHD10	protein_coding	abhydrolase domain containing 10	0.999161	3.16125e-14		0.965018	2.91216e-13		-0.0341426	1
ENSG00000164919	COX6C	protein_coding	cytochrome c oxidase subunit VIc	0.889946	3.3466e-14		0.665166	2.91846e-08		-0.22478	0.540638
ENSG00000115816	CEBPZ	protein_coding	CCAAT/enhancer binding protein (C/EBP), zeta	0.703071	3.39584e-14		0.770268	7.75371e-17		0.0671966	1
ENSG00000111196	MAGOHB	protein_coding	mago-nashi homolog B (Drosophila)	1.46629	3.41929e-14		1.55898	6.68437e-16		0.092687	1
ENSG00000132003	ZSWIM4	protein_coding	zinc finger, SWIM-type containing 4	-2.01785	3.47272e-14		-2.09145	6.26851e-15		-0.0735945	1
ENSG00000134077	THUMPD3	protein_coding	THUMP domain containing 3	0.76889	3.47316e-14		0.79701	3.82773e-15		0.0281191	1
ENSG00000085982	USP40	protein_coding	ubiquitin specific peptidase 40	1.12882	3.55271e-14		1.15123	1.22319e-14		0.0224098	1
ENSG00000071051	NCK2	protein_coding	NCK adaptor protein 2	-0.87377	3.62648e-14		-0.843667	3.19444e-13		0.0301024	1
ENSG00000155846	PPARGC1B	protein_coding	peroxisome proliferator-activated receptor gamma, coactivator 1 beta	1.34832	3.62648e-14		1.18748	4.26485e-11		-0.160848	1
ENSG00000116752	BCAS2	protein_coding	breast carcinoma amplified sequence 2	1.02594	3.66205e-14		1.13232	4.90216e-17		0.106381	1
ENSG00000163960	UBXN7	protein_coding	UBX domain protein 7	-0.662474	3.66205e-14		-0.609224	4.3231e-12		0.0532494	1
ENSG00000065361	ERBB3	protein_coding	erb-b2 receptor tyrosine kinase 3	-1.86001	3.74971e-14		-1.92406	6.77402e-15		-0.0640535	1
ENSG00000105185	PDCD5	protein_coding	programmed cell death 5	0.747941	3.75091e-14		0.720713	3.79078e-13		-0.0272278	1
ENSG00000085185	BCORL1	protein_coding	BCL6 corepressor-like 1	-1.74853	3.81009e-14		-1.73085	9.17299e-14		0.0176812	1
ENSG00000006453	BAIAP2L1	protein_coding	BAI1-associated protein 2-like 1	-1.01227	3.8509e-14		-0.943427	2.4014e-12		0.0688395	1
ENSG00000122952	ZWINT	protein_coding	ZW10 interacting kinetochore protein	1.92253	3.85243e-14		1.83138	9.15716e-13		-0.0911491	1
ENSG00000132313	MRPL35	protein_coding	mitochondrial ribosomal protein L35	1.20974	3.86907e-14		1.07585	2.80864e-11		-0.133892	1
ENSG00000139343	SNRPF	protein_coding	small nuclear ribonucleoprotein polypeptide F	1.53212	3.88045e-14		1.37852	1.68965e-11		-0.1536	1
ENSG00000116883	RP11-268J15.5	antisense		-1.68055	3.88622e-14		-1.96288	2.22226e-18		-0.282335	1
ENSG00000138698	RAP1GDS1	protein_coding	RAP1, GTP-GDP dissociation stimulator 1	0.606675	3.90356e-14		0.657483	2.0187e-16		0.0508085	1
ENSG00000165801	ARHGEF40	protein_coding	Rho guanine nucleotide exchange factor (GEF) 40	-1.1786	3.96876e-14		-1.31618	3.16087e-17		-0.137582	1
ENSG00000267368	UPK3BL	protein_coding	uroplakin 3B-like	-2.08921	4.02684e-14		-2.30624	9.52155e-17		-0.217035	1
ENSG00000147536	GINS4	protein_coding	GINS complex subunit 4 (Sld5 homolog)	2.22899	4.07441e-14		1.99026	2.92552e-11		-0.238725	1
ENSG00000183570	PCBP3	protein_coding	poly(rC) binding protein 3	-3.46624	4.07441e-14		-3.50702	3.04833e-14		-0.0407771	1
ENSG00000198056	PRIM1	protein_coding	primase, DNA, polypeptide 1 (49kDa)	1.38551	4.08655e-14		1.38039	6.18226e-14		-0.00511581	1
ENSG00000103479	RBL2	protein_coding	retinoblastoma-like 2	-0.493534	4.19448e-14		-0.557013	1.27216e-17		-0.0634785	1
ENSG00000270629	NBPF14	protein_coding	neuroblastoma breakpoint family, member 14	-1.06353	4.25021e-14		-0.986354	3.41536e-12		0.0771801	1
ENSG00000159259	CHAF1B	protein_coding	chromatin assembly factor 1, subunit B (p60)	1.52785	4.27509e-14		1.47412	4.49058e-13		-0.0537274	1
ENSG00000066279	ASPM	protein_coding	asp (abnormal spindle) homolog, microcephaly associated (Drosophila)	1.87175	4.29548e-14		1.79101	8.06433e-13		-0.080742	1
ENSG00000181019	NQO1	protein_coding	NAD(P)H dehydrogenase, quinone 1	1.68311	4.66295e-14		1.37897	1.30436e-09		-0.304145	0.977914
ENSG00000087586	AURKA	protein_coding	aurora kinase A	1.44906	4.85054e-14		1.39837	5.02274e-13		-0.0506918	1
ENSG00000197299	BLM	protein_coding	Bloom syndrome, RecQ helicase-like	2.29719	4.90011e-14		2.15293	3.05848e-12		-0.14426	1
ENSG00000168288	MMADHC	protein_coding	methylmalonic aciduria (cobalamin deficiency) cblD type, with homocystinuria	0.550006	5.0251e-14		0.640624	1.04571e-18		0.0906177	1
ENSG00000172167	MTBP	protein_coding	MDM2 binding protein	1.54156	5.4738e-14		1.49024	4.92443e-13		-0.0513212	1
ENSG00000014641	MDH1	protein_coding	malate dehydrogenase 1, NAD (soluble)	0.98518	5.61306e-14		0.836872	2.88869e-10		-0.148308	1
ENSG00000167549	CORO6	protein_coding	coronin 6	-2.04022	5.66929e-14		-2.30091	3.49156e-17		-0.260683	1
ENSG00000198774	RASSF9	protein_coding	Ras association (RalGDS/AF-6) domain family (N-terminal) member 9	1.13418	5.66929e-14		0.772815	7.55023e-07		-0.361365	0.142676
ENSG00000123219	CENPK	protein_coding	centromere protein K	2.17192	5.70718e-14		2.20855	2.91633e-14		0.0366319	1
ENSG00000168016	TRANK1	protein_coding	tetratricopeptide repeat and ankyrin repeat containing 1	-2.07226	5.75081e-14		-1.90639	7.98396e-12		0.165873	1
ENSG00000125863	MKKS	protein_coding	McKusick-Kaufman syndrome	0.975493	5.80264e-14		1.0409	9.7473e-16		0.0654061	1
ENSG00000147231	CXorf57	protein_coding	chromosome X open reading frame 57	1.72032	6.00318e-14		1.54795	2.4824e-11		-0.172372	1
ENSG00000106628	POLD2	protein_coding	polymerase (DNA directed), delta 2, accessory subunit	1.01925	6.08536e-14		1.04177	1.87897e-14		0.0225136	1
ENSG00000138442	WDR12	protein_coding	WD repeat domain 12	1.28132	6.31728e-14		1.35202	2.56191e-15		0.0707018	1
ENSG00000175065	DSG4	protein_coding	desmoglein 4	-3.64208	6.56905e-14		-3.88322	5.67645e-15		-0.241138	1
ENSG00000123545	NDUFAF4	protein_coding	NADH dehydrogenase (ubiquinone) complex I, assembly factor 4	1.51067	6.83915e-14		1.67647	7.59757e-17		0.165798	1
ENSG00000100811	YY1	protein_coding	YY1 transcription factor	-0.43274	7.16301e-14		-0.413461	1.00752e-12		0.0192793	1
ENSG00000173706	HEG1	protein_coding	heart development protein with EGF-like domains 1	-1.89633	7.5173e-14		-1.9724	1.0379e-14		-0.0760758	1
ENSG00000167815	PRDX2	protein_coding	peroxiredoxin 2	0.763441	8.22309e-14		0.635183	8.99419e-10		-0.128258	1
ENSG00000186566	GPATCH8	protein_coding	G patch domain containing 8	-0.82709	8.22309e-14		-0.628997	2.23664e-08		0.198094	0.672748
ENSG00000145439	CBR4	protein_coding	carbonyl reductase 4	0.916071	8.24064e-14		0.789101	2.2262e-10		-0.12697	1
ENSG00000082516	GEMIN5	protein_coding	gem (nuclear organelle) associated protein 5	1.05893	8.30867e-14		1.17838	7.90702e-17		0.11945	1
ENSG00000147874	HAUS6	protein_coding	HAUS augmin-like complex, subunit 6	1.10623	8.356e-14		1.08361	3.383e-13		-0.0226174	1
ENSG00000106268	NUDT1	protein_coding	nudix (nucleoside diphosphate linked moiety X)-type motif 1	1.46212	8.43836e-14		1.33781	1.37947e-11		-0.124311	1
ENSG00000153823	PID1	protein_coding	phosphotyrosine interaction domain containing 1	2.1683	8.65865e-14		2.12695	3.3666e-13		-0.0413457	1
ENSG00000170581	STAT2	protein_coding	signal transducer and activator of transcription 2, 113kDa	-0.808995	9.2094e-14		-0.913335	3.40167e-17		-0.10434	1
ENSG00000177683	THAP5	protein_coding	THAP domain containing 5	1.0219	9.36824e-14		1.06572	7.72348e-15		0.0438164	1
ENSG00000082781	ITGB5	protein_coding	integrin, beta 5	-0.667619	9.49566e-14		-0.689872	1.44131e-14		-0.0222529	1
ENSG00000141556	TBCD	protein_coding	tubulin folding cofactor D	0.724227	9.84083e-14		0.634305	1.11987e-10		-0.0899216	1
ENSG00000196700	ZNF512B	protein_coding	zinc finger protein 512B	1.03204	1.03206e-13		0.978752	2.34102e-12		-0.0532917	1
ENSG00000112511	PHF1	protein_coding	PHD finger protein 1	-1.6572	1.03302e-13		-1.75833	3.94351e-15		-0.101126	1
ENSG00000135486	HNRNPA1	protein_coding	heterogeneous nuclear ribonucleoprotein A1	0.961096	1.05885e-13		0.796334	1.26732e-09		-0.164762	1
ENSG00000151304	SRFBP1	protein_coding	serum response factor binding protein 1	1.04146	1.06274e-13		1.11159	1.87985e-15		0.0701293	1
ENSG00000168298	HIST1H1E	protein_coding	histone cluster 1, H1e	0.833307	1.06293e-13		1.05354	2.36906e-21		0.220233	0.52369
ENSG00000006118	TMEM132A	protein_coding	transmembrane protein 132A	-1.82167	1.08192e-13		-1.85635	5.25473e-14		-0.0346784	1
ENSG00000164916	FOXK1	protein_coding	forkhead box K1	-1.17844	1.09606e-13		-1.20931	2.86371e-14		-0.0308643	1
ENSG00000197063	MAFG	protein_coding	v-maf avian musculoaponeurotic fibrosarcoma oncogene homolog G	-0.777724	1.14595e-13		-0.694962	4.28701e-11		0.0827623	1
ENSG00000161547	SRSF2	protein_coding	serine/arginine-rich splicing factor 2	1.07085	1.16338e-13		1.02366	1.74031e-12		-0.0471854	1
ENSG00000214711	CAPN14	protein_coding	calpain 14	-2.91436	1.19074e-13		-2.70051	7.9684e-12		0.213851	1
ENSG00000203812	HIST2H2AA4	protein_coding	histone cluster 2, H2aa4	1.35434	1.20363e-13		1.66188	5.72042e-20		0.307536	0.751918
ENSG00000007866	TEAD3	protein_coding	TEA domain family member 3	-1.29183	1.20436e-13		-1.06272	1.68179e-09		0.229104	1
ENSG00000023287	RB1CC1	protein_coding	RB1-inducible coiled-coil 1	-0.698524	1.20479e-13		-0.475961	7.9821e-07		0.222562	0.303491
ENSG00000048544	MRPS10	protein_coding	mitochondrial ribosomal protein S10	0.774939	1.34339e-13		0.906708	2.89435e-18		0.131769	1
ENSG00000104147	OIP5	protein_coding	Opa interacting protein 5	1.74912	1.34483e-13		1.6896	1.18569e-12		-0.0595251	1
ENSG00000156876	SASS6	protein_coding	spindle assembly 6 homolog (C. elegans)	1.42382	1.35551e-13		1.47857	1.56128e-14		0.0547464	1
ENSG00000038382	TRIO	protein_coding	trio Rho guanine nucleotide exchange factor	-0.628778	1.41279e-13		-0.574028	2.01437e-11		0.0547494	1
ENSG00000163933	RFT1	protein_coding	RFT1 homolog (S. cerevisiae)	0.908091	1.41862e-13		1.00513	1.99481e-16		0.0970404	1
ENSG00000008323	PLEKHG6	protein_coding	pleckstrin homology domain containing, family G (with RhoGef domain) member 6	-1.81546	1.42502e-13		-1.56094	3.45721e-10		0.254524	1
ENSG00000166451	CENPN	protein_coding	centromere protein N	1.4553	1.43222e-13		1.52955	8.47479e-15		0.0742524	1
ENSG00000080839	RBL1	protein_coding	retinoblastoma-like 1	1.44143	1.43274e-13		1.43181	2.72563e-13		-0.00962165	1
ENSG00000136492	BRIP1	protein_coding	BRCA1 interacting protein C-terminal helicase 1	1.72867	1.45445e-13		1.54678	6.70652e-11		-0.181895	1
ENSG00000176894	PXMP2	protein_coding	peroxisomal membrane protein 2, 22kDa	1.59211	1.48207e-13		1.51123	3.38958e-12		-0.0808834	1
ENSG00000103187	COTL1	protein_coding	coactosin-like F-actin binding protein 1	2.12674	1.4873e-13		1.96828	1.52496e-11		-0.158464	1
ENSG00000100003	SEC14L2	protein_coding	SEC14-like 2 (S. cerevisiae)	-2.20051	1.49968e-13		-2.22156	1.49744e-13		-0.0210445	1
ENSG00000213186	TRIM59	protein_coding	tripartite motif containing 59	1.74418	1.55596e-13		1.75703	1.37235e-13		0.0128577	1
ENSG00000224877	C17orf89	protein_coding	chromosome 17 open reading frame 89	1.0543	1.56112e-13		1.06419	1.03409e-13		0.00988951	1
ENSG00000175155	YPEL2	protein_coding	yippee-like 2 (Drosophila)	-2.12329	1.58146e-13		-2.24776	9.05189e-15		-0.124474	1
ENSG00000129667	RHBDF2	protein_coding	rhomboid 5 homolog 2 (Drosophila)	-1.02986	1.71064e-13		-0.940861	2.28957e-11		0.0889998	1
ENSG00000164934	DCAF13	protein_coding	DDB1 and CUL4 associated factor 13	1.08488	1.71064e-13		1.08538	2.01358e-13		0.000506346	1
ENSG00000157193	LRP8	protein_coding	low density lipoprotein receptor-related protein 8, apolipoprotein e receptor	1.86635	1.72213e-13		1.62709	2.52367e-10		-0.239265	1
ENSG00000277224	HIST1H2BF	protein_coding	histone cluster 1, H2bf	1.51638	1.72213e-13		1.66439	5.40932e-16		0.148011	1
ENSG00000070785	EIF2B3	protein_coding	eukaryotic translation initiation factor 2B, subunit 3 gamma, 58kDa	0.960524	1.8058e-13		1.01463	7.07251e-15		0.0541079	1
ENSG00000160305	DIP2A	protein_coding	DIP2 disco-interacting protein 2 homolog A (Drosophila)	-1.03067	1.88852e-13		-1.19927	9.3722e-18		-0.168601	1
ENSG00000173660	UQCRH	protein_coding	ubiquinol-cytochrome c reductase hinge protein	0.826215	1.88852e-13		0.689805	1.40378e-09		-0.13641	1
ENSG00000086015	MAST2	protein_coding	microtubule associated serine/threonine kinase 2	-0.765659	1.95425e-13		-0.682159	7.93145e-11		0.0835001	1
ENSG00000082458	DLG3	protein_coding	discs, large homolog 3 (Drosophila)	-1.03903	1.97208e-13		-0.996853	2.21427e-12		0.0421795	1
ENSG00000072571	HMMR	protein_coding	hyaluronan-mediated motility receptor (RHAMM)	2.07704	2.06142e-13		1.96943	5.85842e-12		-0.107609	1
ENSG00000173482	PTPRM	protein_coding	protein tyrosine phosphatase, receptor type, M	-1.70237	2.16222e-13		-1.49503	1.8932e-10		0.207334	1
ENSG00000169436	COL22A1	protein_coding	collagen, type XXII, alpha 1	-3.24807	2.1699e-13		-3.29253	2.78243e-13		-0.0444534	1
ENSG00000119616	FCF1	protein_coding	FCF1 rRNA-processing protein	0.900062	2.17349e-13		0.88685	5.8566e-13		-0.0132113	1
ENSG00000143947	RPS27A	protein_coding	ribosomal protein S27a	0.501021	2.17544e-13		0.427869	5.90813e-10		-0.0731522	1
ENSG00000112972	HMGCS1	protein_coding	3-hydroxy-3-methylglutaryl-CoA synthase 1 (soluble)	1.91959	2.17978e-13		1.63051	9.2553e-10		-0.289088	1
ENSG00000112343	TRIM38	protein_coding	tripartite motif containing 38	-1.02624	2.34107e-13		-0.996829	1.3462e-12		0.0294078	1
ENSG00000136982	DSCC1	protein_coding	DNA replication and sister chromatid cohesion 1	1.97575	2.356e-13		1.95464	5.89485e-13		-0.0211128	1
ENSG00000147140	NONO	protein_coding	non-POU domain containing, octamer-binding	0.632486	2.48865e-13		0.53329	1.11449e-09		-0.0991959	1
ENSG00000164211	STARD4	protein_coding	StAR-related lipid transfer (START) domain containing 4	1.50185	2.65235e-13		1.43019	5.02403e-12		-0.0716593	1
ENSG00000114405	C3orf14	protein_coding	chromosome 3 open reading frame 14	1.76136	2.70099e-13		1.63785	1.73788e-11		-0.123509	1
ENSG00000134013	LOXL2	protein_coding	lysyl oxidase-like 2	-2.55643	2.70624e-13		-3.88112	2.65275e-28		-1.32469	0.00620426
ENSG00000149554	CHEK1	protein_coding	checkpoint kinase 1	1.53118	2.75624e-13		1.50428	9.5951e-13		-0.0268994	1
ENSG00000127947	PTPN12	protein_coding	protein tyrosine phosphatase, non-receptor type 12	-1.2125	2.79185e-13		-0.813461	1.85096e-06		0.399036	0.287163
ENSG00000139579	NABP2	protein_coding	nucleic acid binding protein 2	0.975887	2.91507e-13		1.05578	2.35594e-15		0.0798935	1
ENSG00000146409	SLC18B1	protein_coding	solute carrier family 18, subfamily B, member 1	1.10491	3.03037e-13		1.03338	1.31133e-11		-0.0715294	1
ENSG00000156411	C14orf2	protein_coding	chromosome 14 open reading frame 2	0.710728	3.04528e-13		0.554556	2.46287e-08		-0.156172	0.727815
ENSG00000147010	SH3KBP1	protein_coding	SH3-domain kinase binding protein 1	-2.12519	3.06986e-13		-1.99962	1.23389e-11		0.125562	1
ENSG00000162407	PPAP2B	protein_coding	phosphatidic acid phosphatase type 2B	-2.09684	3.13215e-13		-2.11817	2.92913e-13		-0.0213285	1
ENSG00000167005	NUDT21	protein_coding	nudix (nucleoside diphosphate linked moiety X)-type motif 21	0.765225	3.18647e-13		0.683942	1.12241e-10		-0.0812826	1
ENSG00000120334	CENPL	protein_coding	centromere protein L	1.22843	3.23062e-13		1.27122	4.7126e-14		0.0427898	1
ENSG00000204370	SDHD	protein_coding	succinate dehydrogenase complex, subunit D, integral membrane protein	0.81519	3.27741e-13		0.658776	7.34249e-09		-0.156414	0.925944
ENSG00000197948	FCHSD1	protein_coding	FCH and double SH3 domains 1	-0.917714	3.31993e-13		-0.923897	2.58964e-13		-0.00618285	1
ENSG00000088899	LZTS3	protein_coding	Leucine zipper putative tumor suppressor 3	-1.35842	3.75496e-13		-1.18748	2.49769e-10		0.170943	1
ENSG00000130713	EXOSC2	protein_coding	exosome component 2	1.32772	4.37106e-13		1.31949	7.54343e-13		-0.00823572	1
ENSG00000275835	TUBGCP5	protein_coding	tubulin, gamma complex associated protein 5	0.923668	4.45363e-13		0.859245	2.31105e-11		-0.0644227	1
ENSG00000171680	PLEKHG5	protein_coding	pleckstrin homology domain containing, family G (with RhoGef domain) member 5	-1.00166	4.61368e-13		-1.31341	1.04273e-21		-0.311749	0.378763
ENSG00000198791	CNOT7	protein_coding	CCR4-NOT transcription complex, subunit 7	0.732065	4.74303e-13		0.723587	9.98097e-13		-0.00847786	1
ENSG00000107036	RIC1	protein_coding	RAB6A GEF complex partner 1	-0.556676	4.89103e-13		-0.540547	2.53044e-12		0.0161284	1
ENSG00000100226	GTPBP1	protein_coding	GTP binding protein 1	-0.976527	4.89713e-13		-0.805172	4.03119e-09		0.171355	1
ENSG00000144895	EIF2A	protein_coding	eukaryotic translation initiation factor 2A, 65kDa	0.752782	5.04855e-13		0.804177	1.08568e-14		0.0513946	1
ENSG00000146918	NCAPG2	protein_coding	non-SMC condensin II complex, subunit G2	1.38796	5.09055e-13		1.35912	2.01934e-12		-0.0288419	1
ENSG00000165304	MELK	protein_coding	maternal embryonic leucine zipper kinase	1.29145	5.31291e-13		1.28721	7.78023e-13		-0.00424222	1
ENSG00000125744	RTN2	protein_coding	reticulon 2	-1.35153	5.47897e-13		-1.53051	4.4832e-16		-0.178983	1
ENSG00000129195	FAM64A	protein_coding	family with sequence similarity 64, member A	2.25626	5.47897e-13		2.19775	3.37697e-12		-0.058511	1
ENSG00000111319	SCNN1A	protein_coding	sodium channel, non voltage gated 1 alpha subunit	-1.81923	5.62056e-13		-1.5128	3.62411e-09		0.306434	1
ENSG00000138778	CENPE	protein_coding	centromere protein E, 312kDa	1.92142	5.64503e-13		1.82912	1.12649e-11		-0.0923008	1
ENSG00000162063	CCNF	protein_coding	cyclin F	1.26543	6.11597e-13		1.13742	1.55392e-10		-0.12801	1
ENSG00000166016	ABTB2	protein_coding	ankyrin repeat and BTB (POZ) domain containing 2	-1.27774	6.25383e-13		-1.11005	4.71704e-10		0.167684	1
ENSG00000140465	CYP1A1	protein_coding	cytochrome P450, family 1, subfamily A, polypeptide 1	-3.07386	6.2858e-13		-2.53026	8.0875e-09		0.543605	1
ENSG00000177045	SIX5	protein_coding	SIX homeobox 5	-1.27972	6.40431e-13		-1.30583	2.59826e-13		-0.0261011	1
ENSG00000049541	RFC2	protein_coding	replication factor C (activator 1) 2, 40kDa	1.07053	6.52672e-13		0.992146	3.85901e-11		-0.0783817	1
ENSG00000176148	TCP11L1	protein_coding	t-complex 11, testis-specific-like 1	-0.799193	6.64721e-13		-0.802491	5.89697e-13		-0.00329794	1
ENSG00000255302	EID1	protein_coding	EP300 interacting inhibitor of differentiation 1	1.67709	6.96537e-13		1.47094	5.39707e-10		-0.206153	1
ENSG00000134243	SORT1	protein_coding	sortilin 1	-1.73963	7.15237e-13		-1.48313	1.65987e-09		0.256507	1
ENSG00000111266	DUSP16	protein_coding	dual specificity phosphatase 16	-1.64879	7.17095e-13		-1.63487	1.53866e-12		0.013923	1
ENSG00000176749	CDK5R1	protein_coding	cyclin-dependent kinase 5, regulatory subunit 1 (p35)	-0.940863	7.22467e-13		-0.726398	4.6141e-08		0.214465	0.79435
ENSG00000155090	KLF10	protein_coding	Kruppel-like factor 10	-0.832167	7.26307e-13		-0.48751	5.13504e-05		0.344656	0.0616113
ENSG00000254685	FPGT	protein_coding	fucose-1-phosphate guanylyltransferase	1.2875	7.31873e-13		1.03439	1.65293e-08		-0.25311	0.863577
ENSG00000239672	NME1	protein_coding	NME/NM23 nucleoside diphosphate kinase 1	1.63308	7.40521e-13		1.56543	9.44384e-12		-0.067651	1
ENSG00000137804	NUSAP1	protein_coding	nucleolar and spindle associated protein 1	1.42501	7.68687e-13		1.2278	1.15799e-09		-0.197212	1
ENSG00000185101	ANO9	protein_coding	anoctamin 9	-0.90776	7.99934e-13		-1.18985	3.21597e-21		-0.282091	0.379882
ENSG00000005812	FBXL3	protein_coding	F-box and leucine-rich repeat protein 3	0.738746	8.31666e-13		0.912566	4.15734e-19		0.17382	0.660096
ENSG00000151576	QTRTD1	protein_coding	queuine tRNA-ribosyltransferase domain containing 1	1.14026	8.38772e-13		1.25416	3.03218e-15		0.1139	1
ENSG00000196584	XRCC2	protein_coding	X-ray repair complementing defective repair in Chinese hamster cells 2	2.08837	8.8314e-13		2.02972	5.84703e-12		-0.0586547	1
ENSG00000029725	RABEP1	protein_coding	rabaptin, RAB GTPase binding effector protein 1	0.5265	9.06918e-13		0.518793	2.18403e-12		-0.00770735	1
ENSG00000006634	DBF4	protein_coding	DBF4 zinc finger	1.49564	9.1349e-13		1.43771	9.48291e-12		-0.0579225	1
ENSG00000132305	IMMT	protein_coding	inner membrane protein, mitochondrial	0.470464	9.44164e-13		0.500208	2.81009e-14		0.0297434	1
ENSG00000065526	SPEN	protein_coding	spen family transcriptional repressor	-1.25043	9.60096e-13		-1.11814	2.68279e-10		0.132291	1
ENSG00000135451	TROAP	protein_coding	trophinin associated protein	1.28793	9.60096e-13		1.23952	8.8035e-12		-0.0484088	1
ENSG00000087116	ADAMTS2	protein_coding	ADAM metallopeptidase with thrombospondin type 1 motif, 2	-3.20491	9.77299e-13		-2.82364	2.12432e-10		0.381266	1
ENSG00000178537	SLC25A20	protein_coding	solute carrier family 25 (carnitine/acylcarnitine translocase), member 20	1.34494	1.02058e-12		1.2501	5.11569e-11		-0.094847	1
ENSG00000083099	LYRM2	protein_coding	LYR motif containing 2	1.09941	1.05175e-12		1.06862	5.60294e-12		-0.0307925	1
ENSG00000166797	FAM96A	protein_coding	family with sequence similarity 96, member A	1.19511	1.05219e-12		1.11131	5.09424e-11		-0.0837977	1
ENSG00000156453	PCDH1	protein_coding	protocadherin 1	-2.38987	1.15448e-12		-1.97774	8.84866e-09		0.412132	1
ENSG00000151150	ANK3	protein_coding	ankyrin 3, node of Ranvier (ankyrin G)	-1.52403	1.2048e-12		-1.67122	7.21813e-15		-0.14719	1
ENSG00000115221	ITGB6	protein_coding	integrin, beta 6	-1.9821	1.21265e-12		-2.30526	1.57367e-16		-0.323164	1
ENSG00000130827	PLXNA3	protein_coding	plexin A3	-0.879396	1.22282e-12		-1.0146	2.09184e-16		-0.135204	1
ENSG00000173145	NOC3L	protein_coding	nucleolar complex associated 3 homolog (S. cerevisiae)	1.22309	1.2375e-12		1.16923	1.55033e-11		-0.0538553	1
ENSG00000085760	MTIF2	protein_coding	mitochondrial translational initiation factor 2	0.767902	1.25012e-12		0.87073	5.61172e-16		0.102828	1
ENSG00000198554	WDHD1	protein_coding	WD repeat and HMG-box DNA binding protein 1	1.21917	1.25428e-12		1.18849	5.8771e-12		-0.0306784	1
ENSG00000089220	PEBP1	protein_coding	phosphatidylethanolamine binding protein 1	0.667635	1.29805e-12		0.641536	1.15228e-11		-0.026099	1
ENSG00000148187	MRRF	protein_coding	mitochondrial ribosome recycling factor	0.760049	1.33855e-12		0.742159	5.23627e-12		-0.01789	1
ENSG00000075336	TIMM21	protein_coding	translocase of inner mitochondrial membrane 21 homolog (yeast)	1.52091	1.42538e-12		1.33236	9.52272e-10		-0.188556	1
ENSG00000185480	PARPBP	protein_coding	PARP1 binding protein	1.7841	1.44638e-12		1.72444	1.12543e-11		-0.0596638	1
ENSG00000196678	ERI2	protein_coding	ERI1 exoribonuclease family member 2	1.02834	1.48744e-12		1.0777	1.17182e-13		0.0493561	1
ENSG00000185813	PCYT2	protein_coding	phosphate cytidylyltransferase 2, ethanolamine	1.01136	1.52057e-12		0.898639	5.11158e-10		-0.112719	1
ENSG00000078804	TP53INP2	protein_coding	tumor protein p53 inducible nuclear protein 2	-2.29312	1.6536e-12		-2.29518	2.59787e-12		-0.00205517	1
ENSG00000116251	RPL22	protein_coding	ribosomal protein L22	0.401591	1.65619e-12		0.373018	7.11811e-11		-0.0285734	1
ENSG00000173726	TOMM20	protein_coding	translocase of outer mitochondrial membrane 20 homolog (yeast)	0.454258	1.71382e-12		0.421553	7.65245e-11		-0.0327055	1
ENSG00000064933	PMS1	protein_coding	PMS1 postmeiotic segregation increased 1 (S. cerevisiae)	1.26227	1.73271e-12		1.17215	8.37119e-11		-0.0901173	1
ENSG00000106258	CYP3A5	protein_coding	cytochrome P450, family 3, subfamily A, polypeptide 5	-2.5707	1.75216e-12		-1.72909	4.50446e-06		0.841608	0.410912
ENSG00000125743	SNRPD2	protein_coding	small nuclear ribonucleoprotein D2 polypeptide 16.5kDa	0.779416	1.75216e-12		0.621592	3.23815e-08		-0.157823	0.922224
ENSG00000205581	HMGN1	protein_coding	high mobility group nucleosome binding domain 1	0.69127	1.89769e-12		0.582235	4.88456e-09		-0.109035	1
ENSG00000092108	SCFD1	protein_coding	sec1 family domain containing 1	0.773493	1.94755e-12		0.944814	3.82373e-18		0.171321	0.777418
ENSG00000124193	SRSF6	protein_coding	serine/arginine-rich splicing factor 6	0.869783	1.96574e-12		0.94768	1.5226e-14		0.0778969	1
ENSG00000173085	COQ2	protein_coding	coenzyme Q2 4-hydroxybenzoate polyprenyltransferase	1.49308	1.97687e-12		1.43786	1.69921e-11		-0.055217	1
ENSG00000105357	MYH14	protein_coding	myosin, heavy chain 14, non-muscle	-2.18471	2.02621e-12		-1.62922	3.24686e-07		0.555493	0.739275
ENSG00000149084	HSD17B12	protein_coding	hydroxysteroid (17-beta) dehydrogenase 12	0.626901	2.06643e-12		0.707123	1.57787e-15		0.0802219	1
ENSG00000187193	MT1X	protein_coding	metallothionein 1X	-1.53084	2.06918e-12		-1.67871	1.35325e-14		-0.147874	1
ENSG00000160211	G6PD	protein_coding	glucose-6-phosphate dehydrogenase	0.715288	2.07318e-12		0.561656	6.16906e-08		-0.153632	0.792334
ENSG00000155959	VBP1	protein_coding	von Hippel-Lindau binding protein 1	1.29553	2.10474e-12		1.17876	2.47143e-10		-0.116772	1
ENSG00000149136	SSRP1	protein_coding	structure specific recognition protein 1	0.931911	2.11706e-12		0.927713	3.07586e-12		-0.0041977	1
ENSG00000104960	PTOV1	protein_coding	prostate tumor overexpressed 1	-0.795531	2.39597e-12		-0.92168	3.56886e-16		-0.126149	1
ENSG00000105053	VRK3	protein_coding	vaccinia related kinase 3	-0.806613	2.40104e-12		-0.836233	3.85799e-13		-0.0296195	1
ENSG00000167088	SNRPD1	protein_coding	small nuclear ribonucleoprotein D1 polypeptide 16kDa	1.48341	2.42264e-12		1.47285	4.51924e-12		-0.0105628	1
ENSG00000118508	RAB32	protein_coding	RAB32, member RAS oncogene family	1.20791	2.46957e-12		1.4414	3.77162e-17		0.23349	0.94534
ENSG00000130023	ERMARD	protein_coding	ER membrane-associated RNA degradation	1.29478	2.48434e-12		1.34093	4.16017e-13		0.0461555	1
ENSG00000149547	EI24	protein_coding	etoposide induced 2.4	0.789007	2.51428e-12		0.770678	9.58053e-12		-0.0183291	1
ENSG00000171729	TMEM51	protein_coding	transmembrane protein 51	-1.39827	2.51428e-12		-1.17345	6.31685e-09		0.224817	1
ENSG00000162105	SHANK2	protein_coding	SH3 and multiple ankyrin repeat domains 2	-1.84223	2.52434e-12		-2.02358	2.28804e-14		-0.181354	1
ENSG00000272325	NUDT3	protein_coding	nudix (nucleoside diphosphate linked moiety X)-type motif 3	0.558045	2.55743e-12		0.51556	1.34257e-10		-0.0424849	1
ENSG00000119681	LTBP2	protein_coding	latent transforming growth factor beta binding protein 2	-1.92457	2.60056e-12		-1.88833	1.03833e-11		0.0362353	1
ENSG00000112339	HBS1L	protein_coding	HBS1-like translational GTPase	0.603633	2.66367e-12		0.589871	9.67186e-12		-0.0137621	1
ENSG00000100985	MMP9	protein_coding	matrix metallopeptidase 9 (gelatinase B, 92kDa gelatinase, 92kDa type IV collagenase)	-2.66084	2.85994e-12		-3.3569	1.93362e-18		-0.696056	0.733768
ENSG00000187605	TET3	protein_coding	tet methylcytosine dioxygenase 3	-0.704691	2.86219e-12		-0.444283	1.82239e-05		0.260408	0.165276
ENSG00000156398	SFXN2	protein_coding	sideroflexin 2	2.62959	3.01712e-12		2.58652	1.0033e-11		-0.0430661	1
ENSG00000105559	PLEKHA4	protein_coding	pleckstrin homology domain containing, family A (phosphoinositide binding specific) member 4	-1.04496	3.29994e-12		-1.35293	2.64211e-19		-0.307968	0.503771
ENSG00000135148	TRAFD1	protein_coding	TRAF-type zinc finger domain containing 1	-1.11405	3.41755e-12		-1.19321	9.17299e-14		-0.0791664	1
ENSG00000138381	ASNSD1	protein_coding	asparagine synthetase domain containing 1	0.982641	3.45388e-12		1.02593	3.68587e-13		0.0432863	1
ENSG00000161888	SPC24	protein_coding	SPC24, NDC80 kinetochore complex component	1.61009	3.83325e-12		1.43562	9.94232e-10		-0.174472	1
ENSG00000227403	AC009299.3	lincRNA		2.59503	3.85871e-12		2.76597	1.36708e-13		0.170945	1
ENSG00000092140	G2E3	protein_coding	G2/M-phase specific E3 ubiquitin protein ligase	1.25074	4.07198e-12		1.14157	3.66768e-10		-0.109169	1
ENSG00000136521	NDUFB5	protein_coding	NADH dehydrogenase (ubiquinone) 1 beta subcomplex, 5, 16kDa	0.896868	4.07198e-12		0.725528	3.53359e-08		-0.17134	0.971701
ENSG00000125257	ABCC4	protein_coding	ATP-binding cassette, sub-family C (CFTR/MRP), member 4	1.85617	4.08926e-12		1.75085	9.54629e-11		-0.105321	1
ENSG00000182004	SNRPE	protein_coding	small nuclear ribonucleoprotein polypeptide E	1.64598	4.1055e-12		1.51244	2.95836e-10		-0.133546	1
ENSG00000123143	PKN1	protein_coding	protein kinase N1	-2.05131	4.15874e-12		-1.80032	1.59951e-09		0.250995	1
ENSG00000082212	ME2	protein_coding	malic enzyme 2, NAD(+)-dependent, mitochondrial	0.720969	4.30686e-12		0.779248	5.84717e-14		0.0582788	1
ENSG00000147144	CCDC120	protein_coding	coiled-coil domain containing 120	-1.15914	4.32718e-12		-0.970777	8.54252e-09		0.188362	1
ENSG00000118246	FASTKD2	protein_coding	FAST kinase domains 2	1.16684	4.51149e-12		1.16083	6.99588e-12		-0.00600658	1
ENSG00000081307	UBA5	protein_coding	ubiquitin-like modifier activating enzyme 5	0.874563	4.54659e-12		0.842998	3.16103e-11		-0.0315654	1
ENSG00000117069	ST6GALNAC5	protein_coding	ST6 (alpha-N-acetyl-neuraminyl-2,3-beta-galactosyl-1,3)-N-acetylgalactosaminide alpha-2,6-sialyltransferase 5	2.98996	4.62423e-12		3.19796	1.49131e-13		0.207995	1
ENSG00000143507	DUSP10	protein_coding	dual specificity phosphatase 10	-2.23184	4.63423e-12		-1.57811	2.10498e-06		0.653725	0.54324
ENSG00000106484	MEST	protein_coding	mesoderm specific transcript	1.967	4.64514e-12		1.52499	1.74444e-07		-0.442012	0.69623
ENSG00000129566	TEP1	protein_coding	telomerase-associated protein 1	-1.22832	4.67127e-12		-1.44516	3.22687e-16		-0.216837	1
ENSG00000144381	HSPD1	protein_coding	heat shock 60kDa protein 1 (chaperonin)	1.12531	4.67127e-12		1.06839	6.98546e-11		-0.0569142	1
ENSG00000136527	TRA2B	protein_coding	transformer 2 beta homolog (Drosophila)	1.05871	4.90185e-12		0.882764	1.39811e-08		-0.17595	1
ENSG00000047849	MAP4	protein_coding	microtubule-associated protein 4	-0.532635	4.93239e-12		-0.450562	7.75105e-09		0.0820737	1
ENSG00000137038	TMEM261	protein_coding	transmembrane protein 261	0.972566	4.97975e-12		0.786104	4.22816e-08		-0.186462	0.94534
ENSG00000129317	PUS7L	protein_coding	pseudouridylate synthase 7 homolog (S. cerevisiae)-like	1.46359	4.99084e-12		1.44135	1.36935e-11		-0.0222454	1
ENSG00000100241	SBF1	protein_coding	SET binding factor 1	-0.749418	5.1088e-12		-0.660367	1.69353e-09		0.0890513	1
ENSG00000029363	BCLAF1	protein_coding	BCL2-associated transcription factor 1	0.852129	5.4776e-12		0.847141	8.42054e-12		-0.00498882	1
ENSG00000094914	AAAS	protein_coding	achalasia, adrenocortical insufficiency, alacrimia	0.799175	5.66043e-12		0.712701	1.19786e-09		-0.0864741	1
ENSG00000134748	PRPF38A	protein_coding	pre-mRNA processing factor 38A	0.823451	5.88758e-12		0.546383	1.05787e-05		-0.277068	0.189174
ENSG00000185070	FLRT2	protein_coding	fibronectin leucine rich transmembrane protein 2	0.709935	6.07808e-12		0.717128	3.93765e-12		0.00719358	1
ENSG00000166788	SAAL1	protein_coding	serum amyloid A-like 1	1.38941	6.10497e-12		1.4149	2.76193e-12		0.0254816	1
ENSG00000118939	UCHL3	protein_coding	ubiquitin carboxyl-terminal esterase L3 (ubiquitin thiolesterase)	1.04865	6.2067e-12		1.10029	5.29906e-13		0.0516473	1
ENSG00000264364	DYNLL2	protein_coding	dynein, light chain, LC8-type 2	0.524712	6.33384e-12		0.54445	9.24673e-13		0.0197383	1
ENSG00000197498	RPF2	protein_coding	ribosome production factor 2 homolog (S. cerevisiae)	1.2169	6.34719e-12		1.35011	2.06731e-14		0.133203	1
ENSG00000170606	HSPA4	protein_coding	heat shock 70kDa protein 4	0.91332	6.37225e-12		0.803471	2.2436e-09		-0.109849	1
ENSG00000176731	C8orf59	protein_coding	chromosome 8 open reading frame 59	1.09683	6.50308e-12		0.871123	8.93098e-08		-0.225704	0.895332
ENSG00000068784	SRBD1	protein_coding	S1 RNA binding domain 1	1.24506	6.53504e-12		1.1182	1.06579e-09		-0.126857	1
ENSG00000163389	POGLUT1	protein_coding	protein O-glucosyltransferase 1	0.950608	6.59345e-12		0.946321	9.22222e-12		-0.00428733	1
ENSG00000130741	EIF2S3	protein_coding	eukaryotic translation initiation factor 2, subunit 3 gamma, 52kDa	0.596825	6.68383e-12		0.525985	2.10346e-09		-0.0708404	1
ENSG00000132423	COQ3	protein_coding	coenzyme Q3 methyltransferase	1.76439	6.72639e-12		1.67425	1.07036e-10		-0.0901428	1
ENSG00000198042	MAK16	protein_coding	MAK16 homolog (S. cerevisiae)	1.14797	6.72639e-12		1.32034	2.13184e-15		0.172371	1
ENSG00000136603	SKIL	protein_coding	SKI-like proto-oncogene	-1.31907	6.99159e-12		-1.02222	1.88219e-07		0.296849	0.87014
ENSG00000167842	MIS12	protein_coding	MIS12 kinetochore complex component	1.19053	7.05043e-12		1.30941	3.87528e-14		0.11888	1
ENSG00000058804	NDC1	protein_coding	NDC1 transmembrane nucleoporin	1.37967	7.12621e-12		1.41757	2.1646e-12		0.0379077	1
ENSG00000267710	AC006116.20	protein_coding	HCG1811308 {ECO:0000313|EMBL:EAW72437.1}; Protein LOC100506374 {ECO:0000313|Ensembl:ENSP00000466813}	-2.52295	7.33126e-12		-2.47429	3.20886e-11		0.0486628	1
ENSG00000145740	SLC30A5	protein_coding	solute carrier family 30 (zinc transporter), member 5	0.745677	7.41296e-12		0.660143	1.98391e-09		-0.0855342	1
ENSG00000183763	TRAIP	protein_coding	TRAF interacting protein	1.3689	7.58817e-12		1.38992	3.83513e-12		0.021022	1
ENSG00000203667	COX20	protein_coding	COX20 cytochrome c oxidase assembly factor	1.33878	7.59336e-12		1.40654	6.37266e-13		0.0677677	1
ENSG00000180530	NRIP1	protein_coding	nuclear receptor interacting protein 1	-1.30861	7.7305e-12		-1.14024	3.9922e-09		0.168367	1
ENSG00000136002	ARHGEF4	protein_coding	Rho guanine nucleotide exchange factor (GEF) 4	-1.8467	7.7649e-12		-1.94016	8.37614e-13		-0.0934617	1
ENSG00000140511	HAPLN3	protein_coding	hyaluronan and proteoglycan link protein 3	-1.70384	7.82947e-12		-1.90745	2.94131e-14		-0.203612	1
ENSG00000137876	RSL24D1	protein_coding	ribosomal L24 domain containing 1	0.802419	8.14125e-12		0.964973	1.13407e-16		0.162554	0.943045
ENSG00000101945	SUV39H1	protein_coding	suppressor of variegation 3-9 homolog 1 (Drosophila)	1.44574	8.32591e-12		1.39105	6.60217e-11		-0.0546984	1
ENSG00000164294	GPX8	protein_coding	glutathione peroxidase 8 (putative)	1.07898	8.43369e-12		0.890104	3.05194e-08		-0.188873	1
ENSG00000198743	SLC5A3	protein_coding	solute carrier family 5 (sodium/myo-inositol cotransporter), member 3	-1.50029	8.60203e-12		-1.65178	5.74332e-14		-0.151499	1
ENSG00000111530	CAND1	protein_coding	cullin-associated and neddylation-dissociated 1	0.655922	8.70752e-12		0.562865	7.19178e-09		-0.0930574	1
ENSG00000116991	SIPA1L2	protein_coding	signal-induced proliferation-associated 1 like 2	-1.50701	8.76482e-12		-1.56744	1.47419e-12		-0.0604305	1
ENSG00000143365	RORC	protein_coding	RAR-related orphan receptor C	-2.38901	8.87858e-12		-1.68444	2.38785e-06		0.704577	0.62894
ENSG00000140859	KIFC3	protein_coding	kinesin family member C3	-1.12938	9.10909e-12		-0.88448	1.50354e-07		0.244902	0.906572
ENSG00000115946	PNO1	protein_coding	partner of NOB1 homolog (S. cerevisiae)	1.25624	9.11248e-12		1.45034	2.42285e-15		0.194096	1
ENSG00000170345	FOS	protein_coding	FBJ murine osteosarcoma viral oncogene homolog	-1.69407	9.11692e-12		-2.24187	1.03694e-19		-0.547801	0.410912
ENSG00000140199	SLC12A6	protein_coding	solute carrier family 12 (potassium/chloride transporter), member 6	-1.34115	9.20604e-12		-1.31997	2.48142e-11		0.0211866	1
ENSG00000266472	MRPS21	protein_coding	mitochondrial ribosomal protein S21	0.715869	9.47375e-12		0.655907	5.91621e-10		-0.0599627	1
ENSG00000050327	ARHGEF5	protein_coding	Rho guanine nucleotide exchange factor (GEF) 5	-0.840062	9.69438e-12		-0.695419	2.65976e-08		0.144642	1
ENSG00000182472	CAPN12	protein_coding	calpain 12	-1.90229	9.84522e-12		-2.35515	6.22399e-17		-0.452862	0.860563
ENSG00000074855	ANO8	protein_coding	anoctamin 8	-1.21616	1.01848e-11		-1.50583	4.43174e-17		-0.289669	0.863577
ENSG00000137801	THBS1	protein_coding	thrombospondin 1	2.10372	1.0279e-11		2.37846	1.77052e-14		0.27474	1
ENSG00000092094	OSGEP	protein_coding	O-sialoglycoprotein endopeptidase	1.28366	1.03153e-11		1.16248	1.10496e-09		-0.121179	1
ENSG00000104131	EIF3J	protein_coding	eukaryotic translation initiation factor 3, subunit J	0.855751	1.03862e-11		0.912785	3.69764e-13		0.0570349	1
ENSG00000103034	NDRG4	protein_coding	NDRG family member 4	-2.04601	1.04303e-11		-1.78317	5.18185e-09		0.262843	1
ENSG00000088387	DOCK9	protein_coding	dedicator of cytokinesis 9	-0.809179	1.05017e-11		-0.809207	1.18494e-11		-2.77245e-05	1
ENSG00000181191	PJA1	protein_coding	praja ring finger 1, E3 ubiquitin protein ligase	0.746221	1.06926e-11		0.618554	2.93004e-08		-0.127666	1
ENSG00000106366	SERPINE1	protein_coding	serpin peptidase inhibitor, clade E (nexin, plasminogen activator inhibitor type 1), member 1	-1.82241	1.07298e-11		-1.95725	3.60842e-13		-0.13484	1
ENSG00000005436	GCFC2	protein_coding	GC-rich sequence DNA-binding factor 2	1.26734	1.08233e-11		1.36571	2.1759e-13		0.0983716	1
ENSG00000185262	UBALD2	protein_coding	UBA-like domain containing 2	-1.21677	1.08233e-11		-0.83374	5.44902e-06		0.383025	0.432583
ENSG00000120278	PLEKHG1	protein_coding	pleckstrin homology domain containing, family G (with RhoGef domain) member 1	-1.52975	1.13149e-11		-1.20563	1.3335e-07		0.324127	0.967218
ENSG00000054523	KIF1B	protein_coding	kinesin family member 1B	-0.390737	1.14254e-11		-0.342877	3.54254e-09		0.04786	1
ENSG00000138101	DTNB	protein_coding	dystrobrevin, beta	-0.9951	1.14254e-11		-0.781887	1.47041e-07		0.213213	0.926568
ENSG00000165732	DDX21	protein_coding	DEAD (Asp-Glu-Ala-Asp) box helicase 21	1.05781	1.2028e-11		1.28382	1.18568e-16		0.226013	0.926343
ENSG00000165271	NOL6	protein_coding	nucleolar protein 6 (RNA-associated)	1.28176	1.25505e-11		1.36151	6.42758e-13		0.0797495	1
ENSG00000161642	ZNF385A	protein_coding	zinc finger protein 385A	-1.34422	1.26273e-11		-1.01352	5.13369e-07		0.330703	0.778288
ENSG00000076554	TPD52	protein_coding	tumor protein D52	0.820217	1.31171e-11		0.921435	2.09923e-14		0.101218	1
ENSG00000130024	PHF10	protein_coding	PHD finger protein 10	-1.03464	1.33576e-11		-0.928019	1.71984e-09		0.106622	1
ENSG00000177989	ODF3B	protein_coding	outer dense fiber of sperm tails 3B	-2.06614	1.38015e-11		-2.00363	8.43857e-11		0.0625116	1
ENSG00000188215	DCUN1D3	protein_coding	DCN1, defective in cullin neddylation 1, domain containing 3	-0.888775	1.38015e-11		-0.592836	1.11908e-05		0.295939	0.376128
ENSG00000170522	ELOVL6	protein_coding	ELOVL fatty acid elongase 6	1.25557	1.39267e-11		1.13488	1.51634e-09		-0.12069	1
ENSG00000064703	DDX20	protein_coding	DEAD (Asp-Glu-Ala-Asp) box polypeptide 20	0.918094	1.39746e-11		1.0373	1.56662e-14		0.119202	1
ENSG00000085840	ORC1	protein_coding	origin recognition complex, subunit 1	1.85755	1.41534e-11		1.54568	3.57832e-08		-0.31187	1
ENSG00000104356	POP1	protein_coding	processing of precursor 1, ribonuclease P/MRP subunit (S. cerevisiae)	1.84957	1.47661e-11		1.7818	1.21307e-10		-0.0677701	1
ENSG00000185379	RAD51D	protein_coding	RAD51 paralog D	1.35032	1.4911e-11		1.24731	6.6889e-10		-0.103014	1
ENSG00000127603	MACF1	protein_coding	microtubule-actin crosslinking factor 1	-1.19388	1.49916e-11		-1.20608	1.10874e-11		-0.0122061	1
ENSG00000138614	VWA9	protein_coding	von Willebrand factor A domain containing 9	0.75471	1.50278e-11		0.703503	4.22827e-10		-0.0512071	1
ENSG00000203791	METTL10	protein_coding	methyltransferase like 10	0.96046	1.5113e-11		0.997108	2.33226e-12		0.0366477	1
ENSG00000114999	TTL	protein_coding	tubulin tyrosine ligase	0.68633	1.52085e-11		0.749779	1.43682e-13		0.063449	1
ENSG00000147471	PROSC	protein_coding	proline synthetase co-transcribed homolog (bacterial)	0.677616	1.52085e-11		0.639144	2.54067e-10		-0.0384714	1
ENSG00000266028	SRGAP2	protein_coding	SLIT-ROBO Rho GTPase activating protein 2	-0.927645	1.52575e-11		-0.754967	6.23609e-08		0.172678	1
ENSG00000169251	NMD3	protein_coding	NMD3 ribosome export adaptor	0.749215	1.54477e-11		0.803524	4.16685e-13		0.0543091	1
ENSG00000037241	RPL26L1	protein_coding	ribosomal protein L26-like 1	0.885861	1.62904e-11		0.844894	1.68495e-10		-0.0409669	1
ENSG00000107949	BCCIP	protein_coding	BRCA2 and CDKN1A interacting protein	1.39394	1.66889e-11		1.40357	1.50118e-11		0.00963888	1
ENSG00000178038	ALS2CL	protein_coding	ALS2 C-terminal like	-1.53749	1.68357e-11		-1.78152	5.6321e-15		-0.24403	1
ENSG00000146263	MMS22L	protein_coding	MMS22-like, DNA repair protein	1.15408	1.70659e-11		1.22589	8.38904e-13		0.0718031	1
ENSG00000158201	ABHD3	protein_coding	abhydrolase domain containing 3	1.2626	1.72868e-11		1.2461	3.86831e-11		-0.0165007	1
ENSG00000132603	NIP7	protein_coding	NIP7, nucleolar pre-rRNA processing protein	1.18118	1.7743e-11		1.33038	2.94986e-14		0.149203	1
ENSG00000168488	ATXN2L	protein_coding	ataxin 2-like	-1.05408	1.86464e-11		-0.822303	2.63542e-07		0.231774	0.906572
ENSG00000143314	MRPL24	protein_coding	mitochondrial ribosomal protein L24	1.15219	1.94495e-11		1.12518	7.09349e-11		-0.0270114	1
ENSG00000174173	TRMT10C	protein_coding	tRNA methyltransferase 10 homolog C (S. cerevisiae)	1.31541	1.95012e-11		1.44439	1.54749e-13		0.128982	1
ENSG00000076003	MCM6	protein_coding	minichromosome maintenance complex component 6	1.43264	1.98973e-11		1.26644	4.98009e-09		-0.166207	1
ENSG00000162408	NOL9	protein_coding	nucleolar protein 9	1.00287	2.00215e-11		0.964239	1.44226e-10		-0.0386288	1
ENSG00000070614	NDST1	protein_coding	N-deacetylase/N-sulfotransferase (heparan glucosaminyl) 1	-0.779385	2.0538e-11		-0.77623	2.77634e-11		0.00315496	1
ENSG00000107263	RAPGEF1	protein_coding	Rap guanine nucleotide exchange factor (GEF) 1	-0.860247	2.0538e-11		-0.671707	2.67812e-07		0.18854	0.907768
ENSG00000150756	FAM173B	protein_coding	family with sequence similarity 173, member B	1.67513	2.07245e-11		1.49686	3.55289e-09		-0.178267	1
ENSG00000146540	C7orf50	protein_coding	chromosome 7 open reading frame 50	1.19777	2.0774e-11		1.0913	1.51383e-09		-0.106465	1
ENSG00000118193	KIF14	protein_coding	kinesin family member 14	1.80865	2.08114e-11		1.82292	2.01011e-11		0.0142635	1
ENSG00000164733	CTSB	protein_coding	cathepsin B	-0.902736	2.0967e-11		-1.03016	1.62808e-14		-0.127428	1
ENSG00000104824	HNRNPL	protein_coding	heterogeneous nuclear ribonucleoprotein L	0.745177	2.12467e-11		0.638716	1.43859e-08		-0.10646	1
ENSG00000162694	EXTL2	protein_coding	exostosin-like glycosyltransferase 2	1.86716	2.26022e-11		1.58203	2.70445e-08		-0.28513	1
ENSG00000214783	POLR2J4	processed_transcript	polymerase (RNA) II (DNA directed) polypeptide J4, pseudogene	-1.76169	2.39397e-11		-1.97758	1.026e-13		-0.215887	1
ENSG00000013810	TACC3	protein_coding	transforming, acidic coiled-coil containing protein 3	1.18448	2.41902e-11		1.11182	5.04487e-10		-0.0726583	1
ENSG00000087053	MTMR2	protein_coding	myotubularin related protein 2	0.954672	2.43486e-11		0.917674	1.72688e-10		-0.0369982	1
ENSG00000110958	PTGES3	protein_coding	prostaglandin E synthase 3 (cytosolic)	0.992436	2.50515e-11		0.871799	6.98585e-09		-0.120637	1
ENSG00000144231	POLR2D	protein_coding	polymerase (RNA) II (DNA directed) polypeptide D	0.858843	2.51234e-11		0.87643	1.03025e-11		0.017587	1
ENSG00000119772	DNMT3A	protein_coding	DNA (cytosine-5-)-methyltransferase 3 alpha	-0.72982	2.55772e-11		-0.948646	2.92997e-18		-0.218826	0.519811
ENSG00000168002	POLR2G	protein_coding	polymerase (RNA) II (DNA directed) polypeptide G	0.866393	2.56973e-11		0.80829	6.58603e-10		-0.0581024	1
ENSG00000166833	NAV2	protein_coding	neuron navigator 2	-1.27395	2.59627e-11		-1.34052	2.4725e-12		-0.0665668	1
ENSG00000026508	CD44	protein_coding	CD44 molecule (Indian blood group)	-0.82189	2.61094e-11		-0.686774	3.94976e-08		0.135116	1
ENSG00000101825	MXRA5	protein_coding	matrix-remodelling associated 5	-2.59142	2.61228e-11		-2.03555	3.77907e-07		0.555877	0.976883
ENSG00000156650	KAT6B	protein_coding	K(lysine) acetyltransferase 6B	-1.10884	2.61228e-11		-1.08723	7.56338e-11		0.0216085	1
ENSG00000011454	RABGAP1	protein_coding	RAB GTPase activating protein 1	-0.701076	2.6377e-11		-0.675271	1.62358e-10		0.0258048	1
ENSG00000183508	FAM46C	protein_coding	family with sequence similarity 46, member C	-2.01823	2.6377e-11		-1.89287	5.05603e-10		0.125364	1
ENSG00000152253	SPC25	protein_coding	SPC25, NDC80 kinetochore complex component	2.50939	2.64329e-11		2.50307	4.18211e-11		-0.00632343	1
ENSG00000183291	2015-09-01	protein_coding	15 kDa selenoprotein	0.749129	2.65351e-11		0.833723	9.22822e-14		0.0845936	1
ENSG00000118707	TGIF2	protein_coding	TGFB-induced factor homeobox 2	1.08305	2.68852e-11		0.886233	8.83411e-08		-0.196818	0.982429
ENSG00000164309	CMYA5	protein_coding	cardiomyopathy associated 5	-2.24647	2.72465e-11		-2.32571	1.10541e-11		-0.07924	1
ENSG00000166398	KIAA0355	protein_coding	KIAA0355	-1.0124	2.78111e-11		-0.832452	6.45119e-08		0.179947	1
ENSG00000260231	JHDM1D-AS1	antisense	JHDM1D antisense RNA 1 (head to head)	-1.57313	2.86597e-11		-1.34752	1.46123e-08		0.225605	1
ENSG00000241489	IDS	protein_coding	Iduronate 2-sulfatase (Hunter syndrome), isoform CRA_e {ECO:0000313|EMBL:EAW61285.1}; Uncharacterized protein {ECO:0000313|Ensembl:ENSP00000477056}; cDNA FLJ42669 fis, clone BRAMY2022168, highly similar to IDURONATE 2-SULFATASE {ECO:0000313|EMBL:BAG54063.1}	-1.75318	2.89766e-11		-1.69696	1.73859e-10		0.0562169	1
ENSG00000115226	FNDC4	protein_coding	fibronectin type III domain containing 4	-1.28744	3.11763e-11		-1.70295	2.92997e-18		-0.415506	0.45388
ENSG00000153310	FAM49B	protein_coding	family with sequence similarity 49, member B	0.663983	3.39085e-11		0.66856	2.64732e-11		0.00457794	1
ENSG00000130449	ZSWIM6	protein_coding	zinc finger, SWIM-type containing 6	-1.22029	3.53537e-11		-1.16617	3.12833e-10		0.0541232	1
ENSG00000171960	PPIH	protein_coding	peptidylprolyl isomerase H (cyclophilin H)	0.999985	3.54399e-11		0.852189	2.72173e-08		-0.147796	1
ENSG00000159445	THEM4	protein_coding	thioesterase superfamily member 4	1.58326	3.64324e-11		1.53034	2.12432e-10		-0.0529274	1
ENSG00000074527	NTN4	protein_coding	netrin 4	-1.69768	3.64786e-11		-1.42682	4.3197e-08		0.270865	1
ENSG00000057149	SERPINB3	protein_coding	serpin peptidase inhibitor, clade B (ovalbumin), member 3	-2.19763	3.66017e-11		-2.86452	5.78192e-18		-0.666884	0.558685
ENSG00000126814	TRMT5	protein_coding	tRNA methyltransferase 5	0.910985	3.73298e-11		0.988672	5.87352e-13		0.0776872	1
ENSG00000102858	MGRN1	protein_coding	mahogunin ring finger 1, E3 ubiquitin protein ligase	-0.826982	3.74068e-11		-0.830468	3.29757e-11		-0.00348583	1
ENSG00000157456	CCNB2	protein_coding	cyclin B2	1.39975	3.74068e-11		1.27378	2.69689e-09		-0.125976	1
ENSG00000033327	GAB2	protein_coding	GRB2-associated binding protein 2	-2.19397	3.82263e-11		-1.48451	1.37335e-05		0.70946	0.521595
ENSG00000162493	PDPN	protein_coding	podoplanin	-1.62313	3.84749e-11		-1.60262	9.36377e-11		0.0205021	1
ENSG00000159063	ALG8	protein_coding	ALG8, alpha-1,3-glucosyltransferase	1.27699	3.85551e-11		1.27484	4.97544e-11		-0.00214918	1
ENSG00000151923	TIAL1	protein_coding	TIA1 cytotoxic granule-associated RNA binding protein-like 1	-0.879346	3.86605e-11		-0.762928	1.39456e-08		0.116418	1
ENSG00000173542	MOB1B	protein_coding	MOB kinase activator 1B	0.79956	3.94207e-11		0.748955	8.03873e-10		-0.0506052	1
ENSG00000105552	BCAT2	protein_coding	branched chain amino-acid transaminase 2, mitochondrial	0.867919	3.95704e-11		0.92014	2.19734e-12		0.0522212	1
ENSG00000003402	CFLAR	protein_coding	CASP8 and FADD-like apoptosis regulator	-1.33704	3.99128e-11		-1.16344	1.43189e-08		0.173594	1
ENSG00000137310	TCF19	protein_coding	transcription factor 19	1.52251	4.1234e-11		1.48873	1.48792e-10		-0.0337752	1
ENSG00000270722	U1	snRNA	U1 spliceosomal RNA	2.08046	4.1234e-11		2.10841	3.0352e-11		0.0279566	1
ENSG00000137814	HAUS2	protein_coding	HAUS augmin-like complex, subunit 2	0.901682	4.28576e-11		0.972914	9.61148e-13		0.0712322	1
ENSG00000134250	NOTCH2	protein_coding	notch 2	-0.709267	4.29398e-11		-0.643387	3.03792e-09		0.0658801	1
ENSG00000117592	PRDX6	protein_coding	peroxiredoxin 6	0.510744	4.34259e-11		0.553817	7.31862e-13		0.0430729	1
ENSG00000130758	MAP3K10	protein_coding	mitogen-activated protein kinase kinase kinase 10	-1.24974	4.34499e-11		-1.16477	1.02069e-09		0.0849774	1
ENSG00000125458	NT5C	protein_coding	5', 3'-nucleotidase, cytosolic	0.917975	4.43584e-11		0.911738	6.77576e-11		-0.00623682	1
ENSG00000178127	NDUFV2	protein_coding	NADH dehydrogenase (ubiquinone) flavoprotein 2, 24kDa	0.688746	4.6302e-11		0.599689	1.4796e-08		-0.0890571	1
ENSG00000169992	NLGN2	protein_coding	neuroligin 2	-1.92164	4.71368e-11		-2.00537	9.38117e-12		-0.0837278	1
ENSG00000126214	KLC1	protein_coding	kinesin light chain 1	-0.669253	4.72452e-11		-0.661236	9.04284e-11		0.00801773	1
ENSG00000113387	SUB1	protein_coding	SUB1 homolog (S. cerevisiae)	1.04455	4.74139e-11		0.867876	7.46492e-08		-0.176675	1
ENSG00000120708	TGFBI	protein_coding	transforming growth factor, beta-induced, 68kDa	-1.53525	4.74634e-11		-1.91092	1.86526e-16		-0.375675	0.833365
ENSG00000182752	PAPPA	protein_coding	pregnancy-associated plasma protein A, pappalysin 1	-3.297	4.89545e-11		-3.17477	4.64504e-10		0.122234	1
ENSG00000147813	NAPRT	protein_coding	nicotinate phosphoribosyltransferase	0.756118	4.90394e-11		0.778496	1.28491e-11		0.0223781	1
ENSG00000240563	L1TD1	protein_coding	LINE-1 type transposase domain containing 1	2.78268	4.94127e-11		2.06923	2.2814e-06		-0.713455	0.609152
ENSG00000141252	VPS53	protein_coding	vacuolar protein sorting 53 homolog (S. cerevisiae)	-0.517493	5.00571e-11		-0.591761	4.46932e-14		-0.0742678	1
ENSG00000181192	DHTKD1	protein_coding	dehydrogenase E1 and transketolase domain containing 1	0.768283	5.28378e-11		0.759173	1.01778e-10		-0.00910928	1
ENSG00000177383	MAGEF1	protein_coding	melanoma antigen family F, 1	0.88446	5.34215e-11		0.736982	7.78462e-08		-0.147478	1
ENSG00000239282	GATSL3	protein_coding	GATS protein-like 3	-1.99808	5.34215e-11		-2.07066	1.58119e-11		-0.072575	1
ENSG00000134001	EIF2S1	protein_coding	eukaryotic translation initiation factor 2, subunit 1 alpha, 35kDa	0.912773	5.38051e-11		1.03948	6.06751e-14		0.126707	1
ENSG00000134909	ARHGAP32	protein_coding	Rho GTPase activating protein 32	-1.18985	5.38051e-11		-1.01359	3.55267e-08		0.17626	1
ENSG00000171681	ATF7IP	protein_coding	activating transcription factor 7 interacting protein	-1.09895	5.49157e-11		-1.003	3.09305e-09		0.0959478	1
ENSG00000234899	SOX9-AS1	processed_transcript	SOX9 antisense RNA 1	-2.49055	5.54663e-11		-2.83015	4.49638e-13		-0.339603	1
ENSG00000154743	TSEN2	protein_coding	TSEN2 tRNA splicing endonuclease subunit	1.13869	5.63336e-11		1.11204	1.8932e-10		-0.0266491	1
ENSG00000146067	FAM193B	protein_coding	family with sequence similarity 193, member B	-1.5585	5.70454e-11		-1.83624	1.08313e-14		-0.277741	1
ENSG00000163053	SLC16A14	protein_coding	solute carrier family 16, member 14	2.23974	5.79939e-11		2.01393	6.78554e-09		-0.225802	1
ENSG00000106692	FKTN	protein_coding	fukutin	0.83429	5.80564e-11		0.919797	4.10883e-13		0.0855066	1
ENSG00000152518	ZFP36L2	protein_coding	ZFP36 ring finger protein-like 2	-0.933294	5.8268e-11		-0.665597	5.28676e-06		0.267697	0.609152
ENSG00000204842	ATXN2	protein_coding	ataxin 2	-0.829083	5.88941e-11		-0.852207	1.80817e-11		-0.0231241	1
ENSG00000169047	IRS1	protein_coding	insulin receptor substrate 1	1.0181	5.94449e-11		0.582469	0.000351303		-0.435627	0.0784729
ENSG00000170632	ARMC10	protein_coding	armadillo repeat containing 10	0.689865	6.04351e-11		0.676252	1.64856e-10		-0.0136128	1
ENSG00000007545	CRAMP1L	protein_coding	Crm, cramped-like (Drosophila)	-0.740667	6.05704e-11		-0.65356	1.03002e-08		0.0871073	1
ENSG00000102743	SLC25A15	protein_coding	solute carrier family 25 (mitochondrial carrier; ornithine transporter) member 15	1.15055	6.2317e-11		1.07765	1.26068e-09		-0.0728993	1
ENSG00000214021	TTLL3	protein_coding	tubulin tyrosine ligase-like family member 3	-1.95102	6.34875e-11		-2.14928	8.08249e-13		-0.198263	1
ENSG00000176658	MYO1D	protein_coding	myosin ID	-0.760614	6.47881e-11		-0.611134	2.43831e-07		0.14948	1
ENSG00000105329	TGFB1	protein_coding	transforming growth factor, beta 1	-1.35595	6.57088e-11		-1.515	2.93586e-13		-0.159052	1
ENSG00000164327	RICTOR	protein_coding	RPTOR independent companion of MTOR, complex 2	-0.668009	6.68783e-11		-0.625982	1.16686e-09		0.0420276	1
ENSG00000175215	CTDSP2	protein_coding	CTD (carboxy-terminal domain, RNA polymerase II, polypeptide A) small phosphatase 2	-0.876018	6.72014e-11		-0.747312	3.83858e-08		0.128706	1
ENSG00000198612	COPS8	protein_coding	COP9 signalosome subunit 8	0.766799	6.7933e-11		0.700269	3.54552e-09		-0.06653	1
ENSG00000071243	ING3	protein_coding	inhibitor of growth family, member 3	1.46091	6.86273e-11		1.72968	6.0457e-15		0.268771	0.94534
ENSG00000113721	PDGFRB	protein_coding	platelet-derived growth factor receptor, beta polypeptide	-2.33006	6.90305e-11		-2.40936	1.95526e-11		-0.0792988	1
ENSG00000142731	PLK4	protein_coding	polo-like kinase 4	1.4084	6.95223e-11		1.36315	3.71958e-10		-0.0452468	1
ENSG00000137872	SEMA6D	protein_coding	sema domain, transmembrane domain (TM), and cytoplasmic domain, (semaphorin) 6D	-2.97893	6.99206e-11		-3.34163	5.87352e-13		-0.362702	1
ENSG00000102007	PLP2	protein_coding	proteolipid protein 2 (colonic epithelium-enriched)	0.774552	7.08731e-11		0.786586	3.84056e-11		0.0120341	1
ENSG00000242125	SNHG3	sense_intronic	small nucleolar RNA host gene 3 (non-protein coding)	1.68596	7.10579e-11		1.52671	5.91869e-09		-0.15925	1
ENSG00000275126	HIST1H4L	protein_coding	histone cluster 1, H4l	1.96823	7.10579e-11		1.7206	2.20998e-08		-0.247629	1
ENSG00000247626	MARS2	protein_coding	methionyl-tRNA synthetase 2, mitochondrial	1.53766	7.25063e-11		1.70572	4.21717e-13		0.16806	1
ENSG00000138399	FASTKD1	protein_coding	FAST kinase domains 1	1.34828	7.26482e-11		1.02648	1.32588e-06		-0.321799	0.823359
ENSG00000086712	TXLNG	protein_coding	taxilin gamma	0.76484	7.34353e-11		0.898878	1.20227e-14		0.134038	1
ENSG00000089009	RPL6	protein_coding	ribosomal protein L6	0.713661	7.39802e-11		0.651109	3.89592e-09		-0.0625521	1
ENSG00000138686	BBS7	protein_coding	Bardet-Biedl syndrome 7	0.710686	7.39802e-11		0.712589	7.11811e-11		0.00190284	1
ENSG00000100749	VRK1	protein_coding	vaccinia related kinase 1	1.41691	7.52825e-11		1.2964	3.9805e-09		-0.120513	1
ENSG00000163376	KBTBD8	protein_coding	kelch repeat and BTB (POZ) domain containing 8	2.29706	7.54342e-11		2.27754	1.61727e-10		-0.0195211	1
ENSG00000168291	PDHB	protein_coding	pyruvate dehydrogenase (lipoamide) beta	0.57198	7.61182e-11		0.557993	2.51427e-10		-0.0139875	1
ENSG00000136875	PRPF4	protein_coding	pre-mRNA processing factor 4	1.02431	7.63411e-11		0.995514	3.16215e-10		-0.0287984	1
ENSG00000196588	MKL1	protein_coding	megakaryoblastic leukemia (translocation) 1	-0.611146	7.80746e-11		-0.539488	1.22233e-08		0.0716583	1
ENSG00000139734	DIAPH3	protein_coding	diaphanous-related formin 3	1.42161	7.82429e-11		1.50372	6.57442e-12		0.0821066	1
ENSG00000103044	HAS3	protein_coding	hyaluronan synthase 3	-1.02496	7.87602e-11		-0.819776	3.24054e-07		0.205189	1
ENSG00000154518	ATP5G3	protein_coding	ATP synthase, H+ transporting, mitochondrial Fo complex, subunit C3 (subunit 9)	0.857055	7.89149e-11		0.590036	1.40298e-05		-0.267019	0.47961
ENSG00000156469	MTERF3	protein_coding	mitochondrial transcription termination factor 3	1.05475	7.90548e-11		1.04412	1.44222e-10		-0.0106286	1
ENSG00000055609	KMT2C	protein_coding	lysine (K)-specific methyltransferase 2C	-1.12505	8.02838e-11		-1.10525	2.13036e-10		0.0197942	1
ENSG00000183049	CAMK1D	protein_coding	calcium/calmodulin-dependent protein kinase ID	-1.96262	8.04245e-11		-1.43565	3.68221e-06		0.526975	0.757471
ENSG00000129437	KLK14	protein_coding	kallikrein-related peptidase 14	-3.41678	8.79687e-11		-3.41606	2.31814e-10		0.000723767	1
ENSG00000096092	TMEM14A	protein_coding	transmembrane protein 14A	1.30576	8.84369e-11		1.13059	3.2403e-08		-0.175164	1
ENSG00000132763	MMACHC	protein_coding	methylmalonic aciduria (cobalamin deficiency) cblC type, with homocystinuria	1.61306	8.97156e-11		1.50912	1.94546e-09		-0.103939	1
ENSG00000214274	ANG	protein_coding	angiogenin, ribonuclease, RNase A family, 5	-2.35834	8.97156e-11		-1.95804	1.17173e-07		0.400297	1
ENSG00000104381	GDAP1	protein_coding	ganglioside induced differentiation associated protein 1	1.86511	9.01683e-11		1.79237	6.62048e-10		-0.072746	1
ENSG00000064313	TAF2	protein_coding	TAF2 RNA polymerase II, TATA box binding protein (TBP)-associated factor, 150kDa	0.698909	9.19757e-11		0.770992	6.95122e-13		0.0720836	1
ENSG00000162040	HS3ST6	protein_coding	heparan sulfate (glucosamine) 3-O-sulfotransferase 6	-3.00827	9.33049e-11		-2.52417	1.00815e-07		0.484105	1
ENSG00000155115	GTF3C6	protein_coding	general transcription factor IIIC, polypeptide 6, alpha 35kDa	1.16714	9.44045e-11		1.17423	8.37521e-11		0.00709263	1
ENSG00000185499	MUC1	protein_coding	mucin 1, cell surface associated	-3.15942	9.44045e-11		-2.80504	1.6236e-08		0.354378	1
ENSG00000100162	CENPM	protein_coding	centromere protein M	1.56775	9.58113e-11		1.64217	1.15639e-11		0.0744218	1
ENSG00000126391	FRMD8	protein_coding	FERM domain containing 8	-0.915755	9.58113e-11		-0.818438	1.01563e-08		0.0973168	1
ENSG00000168310	IRF2	protein_coding	interferon regulatory factor 2	-0.909634	9.5813e-11		-0.994358	1.50923e-12		-0.0847233	1
ENSG00000108559	NUP88	protein_coding	nucleoporin 88kDa	0.8266	9.6557e-11		0.931142	2.36101e-13		0.104542	1
ENSG00000133706	LARS	protein_coding	leucyl-tRNA synthetase	0.822122	9.6557e-11		1.01711	6.3805e-16		0.194989	0.854305
ENSG00000129355	CDKN2D	protein_coding	cyclin-dependent kinase inhibitor 2D (p19, inhibits CDK4)	-1.70279	9.76101e-11		-1.42374	8.59141e-08		0.279055	1
ENSG00000169446	MMGT1	protein_coding	membrane magnesium transporter 1	0.806432	1.01036e-10		0.89107	6.95802e-13		0.0846377	1
ENSG00000240849	TMEM189	protein_coding	transmembrane protein 189	-0.700886	1.01036e-10		-0.759521	2.24495e-12		-0.0586345	1
ENSG00000110852	CLEC2B	protein_coding	C-type lectin domain family 2, member B	-1.35677	1.01708e-10		-0.750286	0.000560818		0.606486	0.0858385
ENSG00000136122	BORA	protein_coding	bora, aurora kinase A activator	1.47284	1.02322e-10		1.56375	6.96043e-12		0.0909073	1
ENSG00000176102	CSTF3	protein_coding	cleavage stimulation factor, 3' pre-RNA, subunit 3, 77kDa	1.05159	1.02467e-10		0.952714	7.02636e-09		-0.0988716	1
ENSG00000131174	COX7B	protein_coding	cytochrome c oxidase subunit VIIb	0.845458	1.0425e-10		0.568864	2.59127e-05		-0.276593	0.410912
ENSG00000100592	DAAM1	protein_coding	dishevelled associated activator of morphogenesis 1	-0.746487	1.06355e-10		-0.502874	2.36289e-05		0.243613	0.432583
ENSG00000105856	HBP1	protein_coding	HMG-box transcription factor 1	-1.43673	1.06619e-10		-1.31875	4.68029e-09		0.117973	1
ENSG00000143614	GATAD2B	protein_coding	GATA zinc finger domain containing 2B	-1.19348	1.07129e-10		-0.858966	5.55919e-06		0.334514	0.66172
ENSG00000126822	PLEKHG3	protein_coding	pleckstrin homology domain containing, family G (with RhoGef domain) member 3	-0.666206	1.09354e-10		-0.65976	1.87748e-10		0.0064458	1
ENSG00000214655	ZSWIM8	protein_coding	zinc finger, SWIM-type containing 8	-1.01574	1.1042e-10		-1.05145	2.63325e-11		-0.0357083	1
ENSG00000223773	CD99P1	transcribed_unprocessed_pseudogene	CD99 molecule pseudogene 1	-1.53291	1.1042e-10		-1.10169	5.18476e-06		0.431221	0.708508
ENSG00000176531	PHLDB3	protein_coding	pleckstrin homology-like domain, family B, member 3	-1.1431	1.1083e-10		-0.917902	3.29897e-07		0.225202	1
ENSG00000136897	MRPL50	protein_coding	mitochondrial ribosomal protein L50	0.966239	1.16142e-10		0.945583	3.44961e-10		-0.0206569	1
ENSG00000090776	EFNB1	protein_coding	ephrin-B1	0.350019	1.16723e-10		0.355136	6.48423e-11		0.00511773	1
ENSG00000186007	LEMD1	protein_coding	LEM domain containing 1	-2.98019	1.17296e-10		-3.01828	1.53e-10		-0.0380878	1
ENSG00000175482	POLD4	protein_coding	polymerase (DNA-directed), delta 4, accessory subunit	-1.25953	1.17326e-10		-1.29589	3.96692e-11		-0.0363565	1
ENSG00000140374	ETFA	protein_coding	electron-transfer-flavoprotein, alpha polypeptide	0.640469	1.18083e-10		0.615166	7.55581e-10		-0.0253032	1
ENSG00000145908	ZNF300	protein_coding	zinc finger protein 300	1.47829	1.19675e-10		1.22879	1.5242e-07		-0.249501	1
ENSG00000134324	LPIN1	protein_coding	lipin 1	1.381	1.27621e-10		1.1579	1.18023e-07		-0.223098	1
ENSG00000136044	APPL2	protein_coding	adaptor protein, phosphotyrosine interaction, PH domain and leucine zipper containing 2	-0.69117	1.32688e-10		-0.594121	4.68018e-08		0.0970482	1
ENSG00000101444	AHCY	protein_coding	adenosylhomocysteinase	0.763986	1.35917e-10		0.770892	1.02646e-10		0.00690518	1
ENSG00000165688	PMPCA	protein_coding	peptidase (mitochondrial processing) alpha	0.831351	1.35917e-10		0.724266	3.34583e-08		-0.107084	1
ENSG00000114942	EEF1B2	protein_coding	eukaryotic translation elongation factor 1 beta 2	0.564363	1.37558e-10		0.541423	8.99725e-10		-0.0229399	1
ENSG00000047578	KIAA0556	protein_coding	KIAA0556	-0.631	1.38497e-10		-0.64091	7.47486e-11		-0.00991037	1
ENSG00000168255	POLR2J3	protein_coding	polymerase (RNA) II (DNA directed) polypeptide J3	-1.00024	1.4019e-10		-1.07916	4.4897e-12		-0.0789189	1
ENSG00000087302	C14orf166	protein_coding	chromosome 14 open reading frame 166	0.511004	1.40233e-10		0.554962	2.69847e-12		0.0439576	1
ENSG00000187522	HSPA14	protein_coding	heat shock 70kDa protein 14	0.944322	1.41927e-10		0.988532	1.89519e-11		0.0442098	1
ENSG00000141642	ELAC1	protein_coding	elaC ribonuclease Z 1	1.8841	1.46148e-10		2.0871	9.65035e-13		0.202993	1
ENSG00000143375	CGN	protein_coding	cingulin	-2.33996	1.46148e-10		-2.21901	2.21981e-09		0.120944	1
ENSG00000126368	NR1D1	protein_coding	nuclear receptor subfamily 1, group D, member 1	-2.03746	1.46998e-10		-0.830574	0.0155529		1.20689	0.00394242
ENSG00000156261	CCT8	protein_coding	chaperonin containing TCP1, subunit 8 (theta)	0.831779	1.50109e-10		0.833573	1.56573e-10		0.0017944	1
ENSG00000166974	MAPRE2	protein_coding	microtubule-associated protein, RP/EB family, member 2	-1.16381	1.55975e-10		-1.06951	5.50684e-09		0.0943001	1
ENSG00000172551	MUCL1	protein_coding	mucin-like 1	-3.33434	1.56574e-10		-4.10638	1.30524e-14		-0.772038	1
ENSG00000049883	PTCD2	protein_coding	pentatricopeptide repeat domain 2	0.878602	1.57619e-10		0.890495	9.42535e-11		0.0118933	1
ENSG00000172785	CBWD1	protein_coding	COBW domain containing 1	0.845882	1.58558e-10		0.937364	1.06454e-12		0.0914818	1
ENSG00000110063	DCPS	protein_coding	decapping enzyme, scavenger	0.92925	1.59226e-10		0.923682	2.33617e-10		-0.00556785	1
ENSG00000154723	ATP5J	protein_coding	ATP synthase, H+ transporting, mitochondrial Fo complex, subunit F6	0.956286	1.63487e-10		0.818261	7.0573e-08		-0.138024	1
ENSG00000171612	SLC25A33	protein_coding	solute carrier family 25 (pyrimidine nucleotide carrier), member 33	1.31786	1.67539e-10		1.5161	1.35831e-13		0.198245	1
ENSG00000143819	EPHX1	protein_coding	epoxide hydrolase 1, microsomal (xenobiotic)	-1.2713	1.67648e-10		-1.47491	1.28823e-13		-0.20361	1
ENSG00000069812	HES2	protein_coding	hes family bHLH transcription factor 2	-1.51183	1.6811e-10		-1.39365	5.98895e-09		0.118182	1
ENSG00000168389	MFSD2A	protein_coding	major facilitator superfamily domain containing 2A	0.795464	1.6877e-10		0.836529	1.80817e-11		0.0410655	1
ENSG00000151131	C12orf45	protein_coding	chromosome 12 open reading frame 45	1.14711	1.7268e-10		1.17074	7.61482e-11		0.0236293	1
ENSG00000143742	SRP9	protein_coding	signal recognition particle 9kDa	1.18884	1.73246e-10		1.10883	3.75105e-09		-0.0800173	1
ENSG00000103249	CLCN7	protein_coding	chloride channel, voltage-sensitive 7	-0.806062	1.7362e-10		-0.625405	1.13968e-06		0.180657	0.929819
ENSG00000105968	H2AFV	protein_coding	H2A histone family, member V	1.01075	1.7538e-10		0.883896	3.63553e-08		-0.126854	1
ENSG00000187720	THSD4	protein_coding	thrombospondin, type I, domain containing 4	-1.29308	1.7581e-10		-1.19396	5.58191e-09		0.0991187	1
ENSG00000121579	NAA50	protein_coding	N(alpha)-acetyltransferase 50, NatE catalytic subunit	1.00665	1.85372e-10		0.984953	5.60617e-10		-0.0216935	1
ENSG00000135972	MRPS9	protein_coding	mitochondrial ribosomal protein S9	1.01357	1.89412e-10		0.969754	1.42149e-09		-0.0438203	1
ENSG00000067248	DHX29	protein_coding	DEAH (Asp-Glu-Ala-His) box polypeptide 29	0.999003	1.93233e-10		1.05007	2.25927e-11		0.0510617	1
ENSG00000230006	ANKRD36BP2	transcribed_unprocessed_pseudogene	ankyrin repeat domain 36B pseudogene 2	-2.7803	1.9685e-10		-1.97506	6.79572e-06		0.805241	0.78689
ENSG00000173065	FAM222B	protein_coding	family with sequence similarity 222, member B	-1.26828	1.99929e-10		-1.14151	1.41525e-08		0.126775	1
ENSG00000156471	PTDSS1	protein_coding	phosphatidylserine synthase 1	0.867672	2.06839e-10		0.912716	2.2899e-11		0.0450443	1
ENSG00000126458	RRAS	protein_coding	related RAS viral (r-ras) oncogene homolog	-0.990949	2.10427e-10		-0.945504	1.688e-09		0.0454448	1
ENSG00000175768	TOMM5	protein_coding	translocase of outer mitochondrial membrane 5 homolog (yeast)	1.12757	2.11284e-10		1.03412	8.13232e-09		-0.0934464	1
ENSG00000074755	ZZEF1	protein_coding	zinc finger, ZZ-type with EF-hand domain 1	-0.429541	2.11853e-10		-0.482138	8.08123e-13		-0.0525975	1
ENSG00000196526	AFAP1	protein_coding	actin filament associated protein 1	-1.03384	2.13469e-10		-1.16379	7.80766e-13		-0.129947	1
ENSG00000187790	FANCM	protein_coding	Fanconi anemia, complementation group M	1.11648	2.1496e-10		1.03052	6.64649e-09		-0.0859594	1
ENSG00000114166	KAT2B	protein_coding	K(lysine) acetyltransferase 2B	-1.02045	2.25303e-10		-0.945106	5.53316e-09		0.0753488	1
ENSG00000149218	ENDOD1	protein_coding	endonuclease domain containing 1	-0.802565	2.3857e-10		-0.778625	9.69075e-10		0.0239408	1
ENSG00000250479	CHCHD10	protein_coding	coiled-coil-helix-coiled-coil-helix domain containing 10	1.28072	2.38989e-10		1.13574	2.99601e-08		-0.14498	1
ENSG00000176641	RNF152	protein_coding	ring finger protein 152	-1.61085	2.40325e-10		-1.71629	1.80817e-11		-0.105443	1
ENSG00000054654	SYNE2	protein_coding	spectrin repeat containing, nuclear envelope 2	-1.29688	2.41575e-10		-1.37744	1.91393e-11		-0.0805564	1
ENSG00000168476	REEP4	protein_coding	receptor accessory protein 4	-0.963342	2.42695e-10		-0.780726	4.32964e-07		0.182617	1
ENSG00000138674	SEC31A	protein_coding	SEC31 homolog A (S. cerevisiae)	-0.656968	2.43613e-10		-0.604792	7.37206e-09		0.0521763	1
ENSG00000071539	TRIP13	protein_coding	thyroid hormone receptor interactor 13	1.7666	2.46168e-10		1.76944	3.1959e-10		0.00284115	1
ENSG00000051180	RAD51	protein_coding	RAD51 recombinase	1.58504	2.53183e-10		1.69065	1.59392e-11		0.105612	1
ENSG00000153294	GPR115	protein_coding	G protein-coupled receptor 115	-1.25698	2.53914e-10		-0.699419	0.000771372		0.557558	0.0994321
ENSG00000178951	ZBTB7A	protein_coding	zinc finger and BTB domain containing 7A	-0.831522	2.57456e-10		-0.673729	4.48837e-07		0.157794	1
ENSG00000172954	LCLAT1	protein_coding	lysocardiolipin acyltransferase 1	0.69177	2.5811e-10		0.805729	1.11688e-13		0.11396	1
ENSG00000280798	LINC00294	lincRNA	long intergenic non-protein coding RNA 294	-0.948938	2.74924e-10		-1.02388	1.03025e-11		-0.0749442	1
ENSG00000163319	MRPS18C	protein_coding	mitochondrial ribosomal protein S18C	0.897426	2.77852e-10		0.91509	1.29505e-10		0.0176637	1
ENSG00000076770	MBNL3	protein_coding	muscleblind-like splicing regulator 3	1.15496	2.80121e-10		1.32238	3.86565e-13		0.167417	1
ENSG00000108424	KPNB1	protein_coding	karyopherin (importin) beta 1	0.667999	2.82767e-10		0.683768	1.12811e-10		0.0157685	1
ENSG00000072778	ACADVL	protein_coding	acyl-CoA dehydrogenase, very long chain	-0.587211	2.8796e-10		-0.671924	4.10883e-13		-0.0847131	1
ENSG00000165458	INPPL1	protein_coding	inositol polyphosphate phosphatase-like 1	-0.757283	2.8796e-10		-0.879119	1.97144e-13		-0.121836	1
ENSG00000175130	MARCKSL1	protein_coding	MARCKS-like 1	-2.95557	2.90339e-10		-2.94068	8.23636e-10		0.0148883	1
ENSG00000118418	HMGN3	protein_coding	high mobility group nucleosomal binding domain 3	1.07846	2.98888e-10		0.749494	2.29143e-05		-0.328966	0.497092
ENSG00000177150	FAM210A	protein_coding	family with sequence similarity 210, member A	1.00082	3.03877e-10		0.996131	4.25487e-10		-0.0046908	1
ENSG00000143158	MPC2	protein_coding	mitochondrial pyruvate carrier 2	0.878519	3.05717e-10		0.750941	1.14333e-07		-0.127578	1
ENSG00000088035	ALG6	protein_coding	ALG6, alpha-1,3-glucosyltransferase	1.54227	3.09331e-10		1.49241	1.53118e-09		-0.0498571	1
ENSG00000105516	DBP	protein_coding	D site of albumin promoter (albumin D-box) binding protein	-2.80803	3.17435e-10		-2.80303	7.28768e-10		0.00500138	1
ENSG00000072201	LNX1	protein_coding	ligand of numb-protein X 1, E3 ubiquitin protein ligase	-2.48879	3.26001e-10		-2.30541	9.62636e-09		0.18338	1
ENSG00000032742	IFT88	protein_coding	intraflagellar transport 88	0.985795	3.30671e-10		0.861798	6.11979e-08		-0.123998	1
ENSG00000114127	XRN1	protein_coding	5'-3' exoribonuclease 1	-0.572732	3.44917e-10		-0.561835	8.3642e-10		0.0108977	1
ENSG00000126787	DLGAP5	protein_coding	discs, large (Drosophila) homolog-associated protein 5	1.89618	3.45144e-10		1.66615	6.11859e-08		-0.230028	1
ENSG00000111639	MRPL51	protein_coding	mitochondrial ribosomal protein L51	0.916858	3.49973e-10		0.826428	2.20079e-08		-0.0904302	1
ENSG00000185885	IFITM1	protein_coding	interferon induced transmembrane protein 1	-2.24288	3.56497e-10		-2.62054	3.11677e-13		-0.377661	1
ENSG00000198924	DCLRE1A	protein_coding	DNA cross-link repair 1A	1.07302	3.56497e-10		1.16357	9.32546e-12		0.0905513	1
ENSG00000119969	HELLS	protein_coding	helicase, lymphoid-specific	1.78351	3.64704e-10		1.66847	7.19178e-09		-0.115046	1
ENSG00000183648	NDUFB1	protein_coding	NADH dehydrogenase (ubiquinone) 1 beta subcomplex, 1, 7kDa	0.882051	3.6472e-10		0.665737	4.04946e-06		-0.216314	0.751918
ENSG00000186185	KIF18B	protein_coding	kinesin family member 18B	1.57241	3.72623e-10		1.42275	2.2476e-08		-0.149661	1
ENSG00000164104	HMGB2	protein_coding	high mobility group box 2	0.830061	3.75828e-10		0.712043	1.17225e-07		-0.118019	1
ENSG00000111615	KRR1	protein_coding	KRR1, small subunit (SSU) processome component, homolog (yeast)	0.918222	3.78761e-10		1.0116	4.52374e-12		0.0933778	1
ENSG00000106348	IMPDH1	protein_coding	IMP (inosine 5'-monophosphate) dehydrogenase 1	0.687734	3.81911e-10		0.569964	3.26739e-07		-0.11777	1
ENSG00000160326	SLC2A6	protein_coding	solute carrier family 2 (facilitated glucose transporter), member 6	2.42174	3.87787e-10		1.93004	1.27358e-06		-0.491695	1
ENSG00000120158	RCL1	protein_coding	RNA terminal phosphate cyclase-like 1	0.679055	3.87973e-10		0.744697	5.18334e-12		0.0656422	1
ENSG00000177602	GSG2	protein_coding	germ cell associated 2 (haspin)	1.75347	3.89539e-10		1.86885	2.81235e-11		0.11538	1
ENSG00000115053	NCL	protein_coding	nucleolin	1.43869	3.95992e-10		1.43673	5.46192e-10		-0.00195455	1
ENSG00000119004	CYP20A1	protein_coding	cytochrome P450, family 20, subfamily A, polypeptide 1	0.975382	4.07091e-10		1.0018	1.42837e-10		0.0264202	1
ENSG00000204282	TNRC6C-AS1	processed_transcript	TNRC6C antisense RNA 1	-2.33568	4.14909e-10		-2.41987	1.67866e-10		-0.0841869	1
ENSG00000169554	ZEB2	protein_coding	zinc finger E-box binding homeobox 2	-3.12311	4.15945e-10		-2.13434	4.00271e-05		0.988772	0.679803
ENSG00000092871	RFFL	protein_coding	ring finger and FYVE-like domain containing E3 ubiquitin protein ligase	-1.01063	4.16977e-10		-0.884072	6.54386e-08		0.12656	1
ENSG00000119138	KLF9	protein_coding	Kruppel-like factor 9	-2.29371	4.17329e-10		-2.18714	4.685e-09		0.106574	1
ENSG00000147604	RPL7	protein_coding	ribosomal protein L7	0.459815	4.17329e-10		0.420744	1.42616e-08		-0.0390704	1
ENSG00000213445	SIPA1	protein_coding	signal-induced proliferation-associated 1	-1.77026	4.17329e-10		-1.78863	3.85236e-10		-0.0183612	1
ENSG00000158850	B4GALT3	protein_coding	UDP-Gal:betaGlcNAc beta 1,4- galactosyltransferase, polypeptide 3	-0.803487	4.18422e-10		-0.738496	1.18254e-08		0.0649908	1
ENSG00000112984	KIF20A	protein_coding	kinesin family member 20A	1.51552	4.18745e-10		1.35159	4.00819e-08		-0.163933	1
ENSG00000172500	FIBP	protein_coding	fibroblast growth factor (acidic) intracellular binding protein	0.793698	4.18808e-10		0.840233	3.54681e-11		0.0465357	1
ENSG00000134363	FST	protein_coding	follistatin	2.21628	4.27653e-10		2.35077	5.3859e-11		0.134492	1
ENSG00000173517	PEAK1	protein_coding	pseudopodium-enriched atypical kinase 1	-0.742274	4.27846e-10		-0.657181	4.19001e-08		0.0850937	1
ENSG00000061938	TNK2	protein_coding	tyrosine kinase, non-receptor, 2	-0.683208	4.28894e-10		-0.962088	5.7832e-19		-0.27888	0.185694
ENSG00000128609	NDUFA5	protein_coding	NADH dehydrogenase (ubiquinone) 1 alpha subcomplex, 5	1.16362	4.34289e-10		1.06923	1.40004e-08		-0.0943967	1
ENSG00000120802	TMPO	protein_coding	thymopoietin	1.30343	4.39395e-10		1.28087	1.13958e-09		-0.0225672	1
ENSG00000123975	CKS2	protein_coding	CDC28 protein kinase regulatory subunit 2	1.27345	4.40109e-10		1.09816	1.18267e-07		-0.175294	1
ENSG00000085511	MAP3K4	protein_coding	mitogen-activated protein kinase kinase kinase 4	-0.768358	4.48833e-10		-0.771645	4.24612e-10		-0.00328704	1
ENSG00000259264	RP11-60L3.1	antisense		-3.4072	4.4938e-10		-3.6302	3.29164e-11		-0.222996	1
ENSG00000129946	SHC2	protein_coding	SHC (Src homology 2 domain containing) transforming protein 2	-2.50319	4.51977e-10		-1.704	3.83651e-05		0.799187	0.62894
ENSG00000197226	TBC1D9B	protein_coding	TBC1 domain family, member 9B (with GRAM domain)	-0.503841	4.59074e-10		-0.44393	5.38118e-08		0.0599105	1
ENSG00000008394	MGST1	protein_coding	microsomal glutathione S-transferase 1	1.06334	4.78614e-10		0.365431	0.0551429		-0.697907	0.000211508
ENSG00000081913	PHLPP1	protein_coding	PH domain and leucine rich repeat protein phosphatase 1	-0.670729	4.80901e-10		-0.518385	2.20916e-06		0.152344	0.936441
ENSG00000100823	APEX1	protein_coding	APEX nuclease (multifunctional DNA repair enzyme) 1	1.07582	4.8458e-10		0.872045	7.48567e-07		-0.203771	1
ENSG00000100714	MTHFD1	protein_coding	methylenetetrahydrofolate dehydrogenase (NADP+ dependent) 1, methenyltetrahydrofolate cyclohydrolase, formyltetrahydrofolate synthetase	1.37988	4.85361e-10		1.25188	2.48658e-08		-0.128002	1
ENSG00000204217	BMPR2	protein_coding	bone morphogenetic protein receptor, type II (serine/threonine kinase)	-0.716199	4.94197e-10		-0.665126	9.78044e-09		0.051073	1
ENSG00000134480	CCNH	protein_coding	cyclin H	0.72409	5.01772e-10		0.742086	1.87207e-10		0.0179957	1
ENSG00000204959	ARHGEF34P	unprocessed_pseudogene	Rho guanine nucleotide exchange factor (GEF) 34, pseudogene	-0.858049	5.0889e-10		-0.856307	6.29186e-10		0.00174193	1
ENSG00000185515	BRCC3	protein_coding	BRCA1/BRCA2-containing complex, subunit 3	1.30781	5.19784e-10		1.32956	3.12248e-10		0.0217472	1
ENSG00000188739	RBM34	protein_coding	RNA binding motif protein 34	0.969324	5.24497e-10		0.962319	8.15418e-10		-0.00700528	1
ENSG00000213983	AP1G2	protein_coding	adaptor-related protein complex 1, gamma 2 subunit	-0.716634	5.28217e-10		-0.768968	2.54112e-11		-0.0523334	1
ENSG00000155189	AGPAT5	protein_coding	1-acylglycerol-3-phosphate O-acyltransferase 5	1.04205	5.28971e-10		1.02588	1.18709e-09		-0.0161688	1
ENSG00000105948	TTC26	protein_coding	tetratricopeptide repeat domain 26	1.42722	5.33724e-10		1.31714	1.46921e-08		-0.110083	1
ENSG00000197712	FAM114A1	protein_coding	family with sequence similarity 114, member A1	-0.853063	5.33724e-10		-1.02673	5.67483e-14		-0.173671	1
ENSG00000143556	S100A7	protein_coding	S100 calcium binding protein A7	-3.344	5.51333e-10		-3.09382	1.97663e-08		0.250181	1
ENSG00000137124	ALDH1B1	protein_coding	aldehyde dehydrogenase 1 family, member B1	2.23359	5.64889e-10		1.8316	7.39987e-07		-0.401993	1
ENSG00000105523	FAM83E	protein_coding	family with sequence similarity 83, member E	-2.29493	5.6763e-10		-2.54631	1.69921e-11		-0.251383	1
ENSG00000137692	DCUN1D5	protein_coding	DCN1, defective in cullin neddylation 1, domain containing 5	0.778283	5.87542e-10		0.842366	1.80101e-11		0.0640824	1
ENSG00000132541	HRSP12	protein_coding	heat-responsive protein 12	1.2715	5.88256e-10		1.10713	1.09826e-07		-0.164369	1
ENSG00000136045	PWP1	protein_coding	PWP1 homolog (S. cerevisiae)	0.771985	6.0536e-10		0.936158	3.51109e-14		0.164173	0.976883
ENSG00000164970	FAM219A	protein_coding	family with sequence similarity 219, member A	-1.0595	6.18995e-10		-1.02882	2.30656e-09		0.0306828	1
ENSG00000205336	GPR56	protein_coding	G protein-coupled receptor 56	-1.47567	6.22575e-10		-1.32893	3.92604e-08		0.146737	1
ENSG00000126217	MCF2L	protein_coding	MCF.2 cell line derived transforming sequence-like	-2.48189	6.25937e-10		-1.26479	0.00258033		1.2171	0.0912113
ENSG00000138092	CENPO	protein_coding	centromere protein O	1.39682	6.34759e-10		1.40225	6.70646e-10		0.00543087	1
ENSG00000186951	PPARA	protein_coding	peroxisome proliferator-activated receptor alpha	-0.568222	6.34759e-10		-0.580556	2.80174e-10		-0.0123348	1
ENSG00000076826	CAMSAP3	protein_coding	calmodulin regulated spectrin-associated protein family, member 3	-1.29505	6.34891e-10		-1.23333	5.29124e-09		0.0617194	1
ENSG00000168827	GFM1	protein_coding	G elongation factor, mitochondrial 1	1.10093	6.36467e-10		1.1415	1.59402e-10		0.0405699	1
ENSG00000115504	EHBP1	protein_coding	EH domain binding protein 1	-0.972501	6.42569e-10		-0.852874	8.56999e-08		0.119627	1
ENSG00000104889	RNASEH2A	protein_coding	ribonuclease H2, subunit A	1.43473	6.42585e-10		1.28373	4.94986e-08		-0.150994	1
ENSG00000134987	WDR36	protein_coding	WD repeat domain 36	0.913501	6.44869e-10		0.961762	7.84044e-11		0.048261	1
ENSG00000186567	CEACAM19	protein_coding	carcinoembryonic antigen-related cell adhesion molecule 19	-2.24442	6.45206e-10		-1.81267	9.80721e-07		0.431744	1
ENSG00000143442	POGZ	protein_coding	pogo transposable element with ZNF domain	-0.800559	6.48505e-10		-0.744444	1.16275e-08		0.0561147	1
ENSG00000047932	GOPC	protein_coding	golgi-associated PDZ and coiled-coil motif containing	0.68055	6.65746e-10		0.510997	6.10604e-06		-0.169553	0.812314
ENSG00000141994	DUS3L	protein_coding	dihydrouridine synthase 3-like (S. cerevisiae)	1.15379	6.66621e-10		1.2459	2.37756e-11		0.0921123	1
ENSG00000076984	MAP2K7	protein_coding	mitogen-activated protein kinase kinase 7	-0.682964	6.7234e-10		-0.642009	7.77013e-09		0.0409554	1
ENSG00000281406	BLACAT1	lincRNA	bladder cancer associated transcript 1 (non-protein coding)	-1.81542	6.80167e-10		-2.24346	4.93056e-14		-0.428044	0.984871
ENSG00000166508	MCM7	protein_coding	minichromosome maintenance complex component 7	1.37809	7.01232e-10		1.37503	9.86289e-10		-0.00305592	1
ENSG00000198517	MAFK	protein_coding	v-maf avian musculoaponeurotic fibrosarcoma oncogene homolog K	-0.940827	7.10608e-10		-0.67224	1.6755e-05		0.268587	0.695512
ENSG00000165506	DNAAF2	protein_coding	dynein, axonemal, assembly factor 2	0.876959	7.3572e-10		0.977567	4.92951e-12		0.100608	1
ENSG00000141441	GAREM	protein_coding	GRB2 associated, regulator of MAPK1	-1.33661	7.4242e-10		-1.2058	4.00819e-08		0.130814	1
ENSG00000095539	SEMA4G	protein_coding	sema domain, immunoglobulin domain (Ig), transmembrane domain (TM) and short cytoplasmic domain, (semaphorin) 4G	-2.25334	7.43972e-10		-2.70045	7.33993e-13		-0.447105	1
ENSG00000143622	RIT1	protein_coding	Ras-like without CAAX 1	-0.96674	7.59293e-10		-1.02446	7.38367e-11		-0.0577175	1
ENSG00000165449	SLC16A9	protein_coding	solute carrier family 16, member 9	2.3245	7.59293e-10		1.77856	5.14815e-06		-0.54594	0.885604
ENSG00000156256	USP16	protein_coding	ubiquitin specific peptidase 16	0.768445	7.74483e-10		0.829391	2.85724e-11		0.0609463	1
ENSG00000118655	DCLRE1B	protein_coding	DNA cross-link repair 1B	1.19848	7.80313e-10		1.25123	1.41986e-10		0.0527533	1
ENSG00000170653	ATF7	protein_coding	activating transcription factor 7	-1.05524	8.09483e-10		-0.687032	9.98076e-05		0.368207	0.416137
ENSG00000124151	NCOA3	protein_coding	nuclear receptor coactivator 3	-1.18499	8.17146e-10		-1.1722	1.5525e-09		0.0127989	1
ENSG00000108175	ZMIZ1	protein_coding	zinc finger, MIZ-type containing 1	-0.821056	8.18011e-10		-0.884421	3.53395e-11		-0.063365	1
ENSG00000126012	KDM5C	protein_coding	lysine (K)-specific demethylase 5C	-0.58072	8.19565e-10		-0.587163	5.76001e-10		-0.00644361	1
ENSG00000039523	FAM65A	protein_coding	family with sequence similarity 65, member A	-1.01915	8.23208e-10		-0.993317	2.48732e-09		0.0258344	1
ENSG00000163507	KIAA1524	protein_coding	KIAA1524	1.76841	8.27083e-10		1.66636	1.12128e-08		-0.10205	1
ENSG00000141503	MINK1	protein_coding	misshapen-like kinase 1	-0.886387	8.27301e-10		-0.788133	6.73266e-08		0.0982538	1
ENSG00000122729	ACO1	protein_coding	aconitase 1, soluble	0.897015	8.58708e-10		0.729372	9.95239e-07		-0.167643	1
ENSG00000166133	RPUSD2	protein_coding	RNA pseudouridylate synthase domain containing 2	0.958693	8.58708e-10		0.880287	2.48093e-08		-0.0784061	1
ENSG00000135821	GLUL	protein_coding	glutamate-ammonia ligase	0.832267	8.6999e-10		0.567496	5.09212e-05		-0.264771	0.542093
ENSG00000165501	LRR1	protein_coding	leucine rich repeat protein 1	1.27615	8.76252e-10		1.26476	1.51383e-09		-0.0113984	1
ENSG00000172932	ANKRD13D	protein_coding	ankyrin repeat domain 13 family, member D	-0.698088	8.93688e-10		-0.964848	1.29037e-17		-0.26676	0.303491
ENSG00000214530	STARD10	protein_coding	StAR-related lipid transfer (START) domain containing 10	-1.14479	9.00862e-10		-1.03682	4.00819e-08		0.107973	1
ENSG00000160691	SHC1	protein_coding	SHC (Src homology 2 domain containing) transforming protein 1	-0.552587	9.18547e-10		-0.649494	4.27767e-13		-0.0969068	1
ENSG00000160445	ZER1	protein_coding	zyg-11 related, cell cycle regulator	-1.2389	9.28189e-10		-1.09684	8.65552e-08		0.142059	1
ENSG00000178035	IMPDH2	protein_coding	IMP (inosine 5'-monophosphate) dehydrogenase 2	0.671845	9.35439e-10		0.609388	3.82856e-08		-0.0624567	1
ENSG00000029993	HMGB3	protein_coding	high mobility group box 3	1.42321	9.52646e-10		1.27168	7.10849e-08		-0.151533	1
ENSG00000120437	ACAT2	protein_coding	acetyl-CoA acetyltransferase 2	1.50188	9.52646e-10		1.3467	6.45119e-08		-0.155184	1
ENSG00000100216	TOMM22	protein_coding	translocase of outer mitochondrial membrane 22 homolog (yeast)	1.18309	9.54967e-10		1.12509	8.09271e-09		-0.058006	1
ENSG00000163964	PIGX	protein_coding	phosphatidylinositol glycan anchor biosynthesis, class X	0.712435	9.58125e-10		0.763231	4.98428e-11		0.0507967	1
ENSG00000189410	SH2D5	protein_coding	SH2 domain containing 5	1.68205	9.58125e-10		1.79964	7.18501e-11		0.117595	1
ENSG00000140650	PMM2	protein_coding	phosphomannomutase 2	0.608951	9.58137e-10		0.816283	7.38451e-17		0.207332	0.361426
ENSG00000185347	C14orf80	protein_coding	chromosome 14 open reading frame 80	1.48687	9.73065e-10		1.54474	2.34148e-10		0.0578736	1
ENSG00000198890	PRMT6	protein_coding	protein arginine methyltransferase 6	1.7302	1.00076e-09		1.69783	2.80109e-09		-0.032366	1
ENSG00000171105	INSR	protein_coding	insulin receptor	-1.42105	1.01437e-09		-1.22806	2.02198e-07		0.192998	1
ENSG00000154059	IMPACT	protein_coding	impact RWD domain protein	0.760235	1.03659e-09		0.699183	2.67926e-08		-0.0610514	1
ENSG00000184702	2005-09-01	protein_coding	septin 5	-1.23671	1.09243e-09		-1.1228	4.22949e-08		0.113913	1
ENSG00000033050	ABCF2	protein_coding	ATP-binding cassette, sub-family F (GCN20), member 2	1.02859	1.0962e-09		1.13371	1.68965e-11		0.105122	1
ENSG00000157107	FCHO2	protein_coding	FCH domain only 2	-1.13334	1.12141e-09		-0.935355	7.51546e-07		0.197981	1
ENSG00000178982	EIF3K	protein_coding	eukaryotic translation initiation factor 3, subunit K	0.661498	1.12141e-09		0.583192	1.10445e-07		-0.0783068	1
ENSG00000164087	POC1A	protein_coding	POC1 centriolar protein A	1.2311	1.13115e-09		1.33705	3.40901e-11		0.105947	1
ENSG00000274180	NATD1	protein_coding	N-acetyltransferase domain containing 1	-2.00552	1.13165e-09		-1.86723	2.24047e-08		0.138283	1
ENSG00000128915	ICE2	protein_coding	interactor of little elongation complex ELL subunit 2	0.771254	1.13922e-09		0.781813	7.33931e-10		0.010559	1
ENSG00000226950	DANCR	processed_transcript	differentiation antagonizing non-protein coding RNA	1.49403	1.19479e-09		1.29224	2.34979e-07		-0.201788	1
ENSG00000167395	ZNF646	protein_coding	zinc finger protein 646	-0.620947	1.19839e-09		-0.589263	9.31001e-09		0.0316833	1
ENSG00000163535	SGOL2	protein_coding	shugoshin-like 2 (S. pombe)	1.8083	1.21128e-09		1.60354	1.183e-07		-0.204753	1
ENSG00000181045	SLC26A11	protein_coding	solute carrier family 26 (anion exchanger), member 11	-1.72925	1.22914e-09		-1.60848	2.20962e-08		0.12077	1
ENSG00000100479	POLE2	protein_coding	polymerase (DNA directed), epsilon 2, accessory subunit	1.794	1.2295e-09		1.82774	7.42937e-10		0.033739	1
ENSG00000163349	HIPK1	protein_coding	homeodomain interacting protein kinase 1	-0.64291	1.23625e-09		-0.520702	1.28794e-06		0.122208	1
ENSG00000167513	CDT1	protein_coding	chromatin licensing and DNA replication factor 1	0.835583	1.24228e-09		0.825127	2.29208e-09		-0.0104563	1
ENSG00000147679	UTP23	protein_coding	UTP23, small subunit (SSU) processome component, homolog (yeast)	0.837239	1.24269e-09		0.878817	1.72207e-10		0.0415782	1
ENSG00000170921	TANC2	protein_coding	tetratricopeptide repeat, ankyrin repeat and coiled-coil containing 2	-1.13837	1.2522e-09		-1.05242	2.72241e-08		0.0859463	1
ENSG00000167110	GOLGA2	protein_coding	golgin A2	-0.774739	1.26425e-09		-0.813952	1.80935e-10		-0.0392126	1
ENSG00000169679	BUB1	protein_coding	BUB1 mitotic checkpoint serine/threonine kinase	1.49873	1.30449e-09		1.32611	1.26039e-07		-0.17262	1
ENSG00000141232	TOB1	protein_coding	transducer of ERBB2, 1	-1.10227	1.30492e-09		-1.12149	7.81811e-10		-0.019215	1
ENSG00000137857	DUOX1	protein_coding	dual oxidase 1	-1.09332	1.30847e-09		-1.1312	3.86437e-10		-0.0378835	1
ENSG00000178700	DHFRL1	protein_coding	dihydrofolate reductase-like 1	1.222	1.32262e-09		1.00237	1.13427e-06		-0.219628	1
ENSG00000123358	NR4A1	protein_coding	nuclear receptor subfamily 4, group A, member 1	-2.62767	1.32811e-09		-3.11948	9.50707e-13		-0.491818	1
ENSG00000102996	MMP15	protein_coding	matrix metallopeptidase 15 (membrane-inserted)	-0.900363	1.33905e-09		-0.490351	0.00150586		0.410012	0.101118
ENSG00000197451	HNRNPAB	protein_coding	heterogeneous nuclear ribonucleoprotein A/B	0.971163	1.35525e-09		1.09081	8.63246e-12		0.119645	1
ENSG00000108509	CAMTA2	protein_coding	calmodulin binding transcription activator 2	-0.901653	1.38497e-09		-0.788246	1.56796e-07		0.113407	1
ENSG00000126453	BCL2L12	protein_coding	BCL2-like 12 (proline rich)	1.42605	1.4069e-09		1.49166	2.51932e-10		0.0656076	1
ENSG00000072849	DERL2	protein_coding	derlin 2	0.74385	1.42331e-09		0.87395	6.76543e-13		0.1301	1
ENSG00000153391	INO80C	protein_coding	INO80 complex subunit C	1.10302	1.42878e-09		1.11074	1.26215e-09		0.00772024	1
ENSG00000008294	SPAG9	protein_coding	sperm associated antigen 9	-0.372868	1.44824e-09		-0.296645	2.21952e-06		0.0762233	1
ENSG00000140368	PSTPIP1	protein_coding	proline-serine-threonine phosphatase interacting protein 1	2.24488	1.4765e-09		2.24021	1.9632e-09		-0.00466997	1
ENSG00000140564	FURIN	protein_coding	furin (paired basic amino acid cleaving enzyme)	-1.17937	1.49764e-09		-1.10427	2.07537e-08		0.075094	1
ENSG00000146243	IRAK1BP1	protein_coding	interleukin-1 receptor-associated kinase 1 binding protein 1	1.02449	1.50436e-09		0.907526	1.28861e-07		-0.116967	1
ENSG00000167759	KLK13	protein_coding	kallikrein-related peptidase 13	-3.00344	1.50436e-09		-2.8117	3.40893e-08		0.191732	1
ENSG00000198860	TSEN15	protein_coding	TSEN15 tRNA splicing endonuclease subunit	1.31967	1.50436e-09		1.49094	7.64978e-12		0.171268	1
ENSG00000203709	C1orf132	lincRNA	chromosome 1 open reading frame 132	-1.57379	1.50436e-09		-2.14379	1.99172e-16		-0.570007	0.432583
ENSG00000060138	YBX3	protein_coding	Y box binding protein 3	-0.58276	1.50761e-09		-0.525586	6.65543e-08		0.0571739	1
ENSG00000165891	E2F7	protein_coding	E2F transcription factor 7	1.33842	1.5182e-09		1.40712	2.2888e-10		0.0687048	1
ENSG00000162851	TFB2M	protein_coding	transcription factor B2, mitochondrial	0.891307	1.51923e-09		1.06023	3.6312e-13		0.168924	0.992583
ENSG00000173166	RAPH1	protein_coding	Ras association (RalGDS/AF-6) and pleckstrin homology domains 1	-0.970639	1.5501e-09		-0.43934	0.0105838		0.531299	0.0155062
ENSG00000139636	LMBR1L	protein_coding	limb development membrane protein 1-like	-1.24229	1.56025e-09		-1.37073	2.87438e-11		-0.128444	1
ENSG00000132326	PER2	protein_coding	period circadian clock 2	-1.53614	1.56478e-09		-1.10579	2.30294e-05		0.430351	0.751918
ENSG00000176454	LPCAT4	protein_coding	lysophosphatidylcholine acyltransferase 4	-1.26985	1.56513e-09		-1.44891	5.54904e-12		-0.179062	1
ENSG00000131724	IL13RA1	protein_coding	interleukin 13 receptor, alpha 1	-1.02788	1.57312e-09		-0.93856	4.82084e-08		0.0893158	1
ENSG00000117174	ZNHIT6	protein_coding	zinc finger, HIT-type containing 6	0.909915	1.5984e-09		0.940232	4.71658e-10		0.0303166	1
ENSG00000145014	TMEM44	protein_coding	transmembrane protein 44	-1.30665	1.62445e-09		-1.66997	1.27165e-14		-0.363319	0.779291
ENSG00000143727	ACP1	protein_coding	acid phosphatase 1, soluble	0.589394	1.65308e-09		0.660283	1.11662e-11		0.0708885	1
ENSG00000214193	SH3D21	protein_coding	SH3 domain containing 21	-1.43429	1.66233e-09		-1.70357	7.31862e-13		-0.269289	1
ENSG00000111676	ATN1	protein_coding	atrophin 1	-1.36742	1.70283e-09		-1.08776	2.50206e-06		0.279664	1
ENSG00000154473	BUB3	protein_coding	BUB3 mitotic checkpoint protein	0.605301	1.70512e-09		0.65547	6.20988e-11		0.0501686	1
ENSG00000048471	SNX29	protein_coding	sorting nexin 29	-0.92938	1.72102e-09		-0.822285	1.37089e-07		0.107095	1
ENSG00000163006	CCDC138	protein_coding	coiled-coil domain containing 138	1.35632	1.72102e-09		1.26034	3.11018e-08		-0.0959816	1
ENSG00000169021	UQCRFS1	protein_coding	ubiquinol-cytochrome c reductase, Rieske iron-sulfur polypeptide 1	0.706779	1.74012e-09		0.69124	4.6709e-09		-0.0155385	1
ENSG00000136159	NUDT15	protein_coding	nudix (nucleoside diphosphate linked moiety X)-type motif 15	1.4065	1.77335e-09		1.44617	7.33931e-10		0.0396687	1
ENSG00000108799	EZH1	protein_coding	enhancer of zeste 1 polycomb repressive complex 2 subunit	-1.18582	1.78324e-09		-1.18123	2.55804e-09		0.00459736	1
ENSG00000150433	TMEM218	protein_coding	transmembrane protein 218	1.13451	1.7922e-09		0.944966	9.02835e-07		-0.189539	1
ENSG00000136295	TTYH3	protein_coding	tweety family member 3	-0.827411	1.80127e-09		-1.1126	3.27274e-16		-0.285188	0.452711
ENSG00000150779	TIMM8B	protein_coding	translocase of inner mitochondrial membrane 8 homolog B (yeast)	1.02758	1.80165e-09		1.03377	1.64578e-09		0.00618901	1
ENSG00000151552	QDPR	protein_coding	quinoid dihydropteridine reductase	1.07344	1.81698e-09		1.03826	7.58058e-09		-0.0351832	1
ENSG00000175348	TMEM9B	protein_coding	TMEM9 domain family, member B	0.900945	1.81698e-09		0.90304	1.90943e-09		0.00209581	1
ENSG00000116288	PARK7	protein_coding	parkinson protein 7	0.943429	1.82798e-09		0.795933	6.0186e-07		-0.147496	1
ENSG00000133028	SCO1	protein_coding	SCO1 cytochrome c oxidase assembly protein	0.57954	1.83942e-09		0.616749	1.44434e-10		0.037209	1
ENSG00000111540	RAB5B	protein_coding	RAB5B, member RAS oncogene family	-0.695951	1.88195e-09		-0.538707	5.14195e-06		0.157244	0.976883
ENSG00000167900	TK1	protein_coding	thymidine kinase 1, soluble	1.47379	1.9265e-09		1.447	5.11934e-09		-0.0267844	1
ENSG00000153827	TRIP12	protein_coding	thyroid hormone receptor interactor 12	-0.316036	1.95166e-09		-0.249899	3.13662e-06		0.0661378	1
ENSG00000108055	SMC3	protein_coding	structural maintenance of chromosomes 3	0.493025	1.96725e-09		0.478287	6.98715e-09		-0.0147386	1
ENSG00000000419	DPM1	protein_coding	dolichyl-phosphate mannosyltransferase polypeptide 1, catalytic subunit	0.839081	1.97157e-09		0.804635	1.1033e-08		-0.0344457	1
ENSG00000173915	USMG5	protein_coding	up-regulated during skeletal muscle growth 5 homolog (mouse)	0.707401	1.98917e-09		0.602704	4.81268e-07		-0.104697	1
ENSG00000105143	SLC1A6	protein_coding	solute carrier family 1 (high affinity aspartate/glutamate transporter), member 6	-2.87426	1.99185e-09		-2.75285	1.10114e-08		0.121413	1
ENSG00000100284	TOM1	protein_coding	target of myb1 (chicken)	-1.31889	2.00545e-09		-1.09749	9.12115e-07		0.221394	1
ENSG00000030582	GRN	protein_coding	granulin	-1.09819	2.04056e-09		-1.01208	4.54687e-08		0.0861102	1
ENSG00000243725	TTC4	protein_coding	tetratricopeptide repeat domain 4	0.635294	2.05302e-09		0.75091	8.30518e-13		0.115617	1
ENSG00000119471	HSDL2	protein_coding	hydroxysteroid dehydrogenase like 2	0.759724	2.11313e-09		0.640043	6.9138e-07		-0.119681	1
ENSG00000136824	SMC2	protein_coding	structural maintenance of chromosomes 2	1.41358	2.11313e-09		1.30734	4.45554e-08		-0.106237	1
ENSG00000213551	DNAJC9	protein_coding	DnaJ (Hsp40) homolog, subfamily C, member 9	1.11811	2.23702e-09		1.15906	6.30183e-10		0.0409444	1
ENSG00000134569	LRP4	protein_coding	low density lipoprotein receptor-related protein 4	-0.809351	2.2405e-09		-0.753134	3.33099e-08		0.0562171	1
ENSG00000130701	RBBP8NL	protein_coding	RBBP8 N-terminal like	-2.30319	2.26015e-09		-2.87652	4.05702e-13		-0.573329	1
ENSG00000057252	SOAT1	protein_coding	sterol O-acyltransferase 1	1.39788	2.28073e-09		1.30844	3.18775e-08		-0.0894361	1
ENSG00000198515	CNGA1	protein_coding	cyclic nucleotide gated channel alpha 1	-2.3716	2.28574e-09		-2.0991	1.9934e-07		0.272493	1
ENSG00000136111	TBC1D4	protein_coding	TBC1 domain family, member 4	0.513127	2.29013e-09		0.530029	6.7638e-10		0.0169018	1
ENSG00000072803	FBXW11	protein_coding	F-box and WD repeat domain containing 11	-0.500864	2.32507e-09		-0.426088	5.16434e-07		0.0747763	1
ENSG00000011332	DPF1	protein_coding	D4, zinc and double PHD fingers family 1	2.4848	2.34682e-09		2.00698	2.64733e-06		-0.477819	0.895333
ENSG00000123066	MED13L	protein_coding	mediator complex subunit 13-like	-0.994613	2.35598e-09		-0.739379	1.51055e-05		0.255234	0.863577
ENSG00000168795	ZBTB5	protein_coding	zinc finger and BTB domain containing 5	-0.813498	2.48946e-09		-0.731258	1.05759e-07		0.0822408	1
ENSG00000089048	ESF1	protein_coding	ESF1, nucleolar pre-rRNA processing protein, homolog (S. cerevisiae)	0.800111	2.51006e-09		0.861685	1.25091e-10		0.0615736	1
ENSG00000196368	NUDT11	protein_coding	nudix (nucleoside diphosphate linked moiety X)-type motif 11	1.30724	2.53036e-09		0.768697	0.000932215		-0.538543	0.0782241
ENSG00000155629	PIK3AP1	protein_coding	phosphoinositide-3-kinase adaptor protein 1	-3.1124	2.57607e-09		-3.39173	1.81287e-10		-0.279331	1
ENSG00000133243	BTBD2	protein_coding	BTB (POZ) domain containing 2	-0.766788	2.6136e-09		-0.904239	1.62078e-12		-0.137451	1
ENSG00000171401	KRT13	protein_coding	keratin 13	-3.10122	2.63315e-09		-2.70676	4.41753e-07		0.394459	1
ENSG00000163932	PRKCD	protein_coding	protein kinase C, delta	-0.922828	2.6592e-09		-0.94195	1.37105e-09		-0.0191226	1
ENSG00000253738	OTUD6B-AS1	antisense	OTUD6B antisense RNA 1 (head to head)	0.992285	2.66789e-09		1.02633	7.67014e-10		0.0340425	1
ENSG00000124207	CSE1L	protein_coding	CSE1 chromosome segregation 1-like (yeast)	1.10411	2.69777e-09		1.05508	1.71211e-08		-0.0490308	1
ENSG00000272047	GTF2H5	protein_coding	general transcription factor IIH, polypeptide 5	0.68981	2.73502e-09		0.581357	8.34109e-07		-0.108453	1
ENSG00000077097	TOP2B	protein_coding	topoisomerase (DNA) II beta 180kDa	0.762428	2.80032e-09		0.611789	2.90788e-06		-0.150638	1
ENSG00000100170	SLC5A1	protein_coding	solute carrier family 5 (sodium/glucose cotransporter), member 1	-2.85176	2.81261e-09		-2.66055	6.5607e-08		0.191212	1
ENSG00000185033	SEMA4B	protein_coding	sema domain, immunoglobulin domain (Ig), transmembrane domain (TM) and short cytoplasmic domain, (semaphorin) 4B	-1.44109	2.81261e-09		-1.57333	9.49614e-11		-0.132247	1
ENSG00000138641	HERC3	protein_coding	HECT and RLD domain containing E3 ubiquitin protein ligase 3	-0.866803	2.83507e-09		-0.602484	5.93197e-05		0.264318	0.654698
ENSG00000170667	RASA4B	protein_coding	RAS p21 protein activator 4B	-2.83681	2.83507e-09		-2.26421	4.36311e-06		0.5726	1
ENSG00000103018	CYB5B	protein_coding	cytochrome b5 type B (outer mitochondrial membrane)	0.999185	2.83509e-09		0.985751	5.63109e-09		-0.0134344	1
ENSG00000100029	PES1	protein_coding	pescadillo ribosomal biogenesis factor 1	1.10789	2.92167e-09		1.12881	1.68491e-09		0.0209248	1
ENSG00000079246	XRCC5	protein_coding	X-ray repair complementing defective repair in Chinese hamster cells 5 (double-strand-break rejoining)	0.97643	2.9249e-09		0.928696	2.13541e-08		-0.0477337	1
ENSG00000104164	BLOC1S6	protein_coding	biogenesis of lysosomal organelles complex-1, subunit 6, pallidin	0.645119	2.9607e-09		0.546355	7.53345e-07		-0.0987636	1
ENSG00000136840	ST6GALNAC4	protein_coding	ST6 (alpha-N-acetyl-neuraminyl-2,3-beta-galactosyl-1,3)-N-acetylgalactosaminide alpha-2,6-sialyltransferase 4	1.03228	2.97127e-09		0.812892	5.14632e-06		-0.219384	0.907521
ENSG00000148773	MKI67	protein_coding	marker of proliferation Ki-67	1.20109	2.97127e-09		1.1215	4.17618e-08		-0.0795869	1
ENSG00000064393	HIPK2	protein_coding	homeodomain interacting protein kinase 2	-1.08167	2.99437e-09		-1.1555	2.44854e-10		-0.0738232	1
ENSG00000058056	USP13	protein_coding	ubiquitin specific peptidase 13 (isopeptidase T-3)	1.21785	3.11106e-09		1.12044	6.98562e-08		-0.097412	1
ENSG00000156384	SFR1	protein_coding	SWI5-dependent recombination repair 1	1.45504	3.11528e-09		1.5439	3.32324e-10		0.0888578	1
ENSG00000165609	NUDT5	protein_coding	nudix (nucleoside diphosphate linked moiety X)-type motif 5	0.855599	3.15597e-09		0.758994	2.10754e-07		-0.0966054	1
ENSG00000111665	CDCA3	protein_coding	cell division cycle associated 3	1.67975	3.28025e-09		1.59643	2.74279e-08		-0.0833147	1
ENSG00000165507	C10orf10	protein_coding	chromosome 10 open reading frame 10	-2.45945	3.33736e-09		-2.60179	7.24458e-10		-0.14234	1
ENSG00000143228	NUF2	protein_coding	NUF2, NDC80 kinetochore complex component	1.54442	3.35359e-09		1.54903	3.90851e-09		0.00460896	1
ENSG00000197345	MRPL21	protein_coding	mitochondrial ribosomal protein L21	0.771658	3.36904e-09		0.820953	2.91274e-10		0.0492955	1
ENSG00000106479	ZNF862	protein_coding	zinc finger protein 862	-1.36962	3.42763e-09		-1.49709	1.16563e-10		-0.127465	1
ENSG00000184220	CMSS1	protein_coding	cms1 ribosomal small subunit homolog (yeast)	1.33246	3.47389e-09		1.27797	1.96569e-08		-0.0544916	1
ENSG00000160131	VMA21	protein_coding	VMA21 vacuolar H+-ATPase homolog (S. cerevisiae)	1.52313	3.51291e-09		1.4907	1.03806e-08		-0.0324319	1
ENSG00000165264	NDUFB6	protein_coding	NADH dehydrogenase (ubiquinone) 1 beta subcomplex, 6, 17kDa	1.11383	3.52693e-09		0.977194	3.29986e-07		-0.13664	1
ENSG00000079308	TNS1	protein_coding	tensin 1	-1.09431	3.53872e-09		-0.989091	1.27263e-07		0.105218	1
ENSG00000101057	MYBL2	protein_coding	v-myb avian myeloblastosis viral oncogene homolog-like 2	2.03595	3.5582e-09		2.02233	7.11943e-09		-0.0136135	1
ENSG00000141699	FAM134C	protein_coding	family with sequence similarity 134, member C	-0.670567	3.57145e-09		-0.616493	7.32975e-08		0.0540731	1
ENSG00000144791	LIMD1	protein_coding	LIM domains containing 1	0.62161	3.57215e-09		0.664921	2.43022e-10		0.0433105	1
ENSG00000011426	ANLN	protein_coding	anillin, actin binding protein	1.4494	3.63775e-09		1.46104	3.55623e-09		0.0116369	1
ENSG00000140279	DUOX2	protein_coding	dual oxidase 2	-2.00241	3.71856e-09		-2.05857	2.06432e-09		-0.0561577	1
ENSG00000068654	POLR1A	protein_coding	polymerase (RNA) I polypeptide A, 194kDa	1.1566	3.71879e-09		1.10433	2.38403e-08		-0.0522649	1
ENSG00000138449	SLC40A1	protein_coding	solute carrier family 40 (iron-regulated transporter), member 1	-2.81821	3.76541e-09		-2.28397	3.06543e-06		0.53424	1
ENSG00000091127	PUS7	protein_coding	pseudouridylate synthase 7 (putative)	1.26402	3.80086e-09		1.27681	3.21389e-09		0.0127865	1
ENSG00000119986	AVPI1	protein_coding	arginine vasopressin-induced 1	-1.0229	3.80635e-09		-0.763569	1.76956e-05		0.259329	0.88606
ENSG00000101986	ABCD1	protein_coding	ATP-binding cassette, sub-family D (ALD), member 1	-1.50332	3.85232e-09		-1.56353	1.15165e-09		-0.0602097	1
ENSG00000018699	TTC27	protein_coding	tetratricopeptide repeat domain 27	0.973713	3.85522e-09		1.03379	3.9568e-10		0.0600814	1
ENSG00000102967	DHODH	protein_coding	dihydroorotate dehydrogenase (quinone)	1.43157	3.90365e-09		1.55709	1.36658e-10		0.125524	1
ENSG00000087263	OGFOD1	protein_coding	2-oxoglutarate and iron-dependent oxygenase domain containing 1	0.795955	3.9383e-09		0.916568	9.14514e-12		0.120614	1
ENSG00000205981	DNAJC19	protein_coding	DnaJ (Hsp40) homolog, subfamily C, member 19	1.07331	4.10089e-09		1.06585	6.21083e-09		-0.00745844	1
ENSG00000076382	SPAG5	protein_coding	sperm associated antigen 5	1.14479	4.28031e-09		1.07801	4.25483e-08		-0.0667752	1
ENSG00000066735	KIF26A	protein_coding	kinesin family member 26A	-2.39879	4.31597e-09		-2.17609	1.82501e-07		0.222698	1
ENSG00000132341	RAN	protein_coding	RAN, member RAS oncogene family	0.999106	4.35612e-09		0.981103	1.01173e-08		-0.0180031	1
ENSG00000183826	BTBD9	protein_coding	BTB (POZ) domain containing 9	-0.987922	4.3664e-09		-0.807332	2.30251e-06		0.18059	1
ENSG00000179862	CITED4	protein_coding	Cbp/p300-interacting transactivator, with Glu/Asp-rich carboxy-terminal domain, 4	-1.07414	4.42651e-09		-0.858041	4.11924e-06		0.216099	1
ENSG00000100410	PHF5A	protein_coding	PHD finger protein 5A	0.94406	4.43494e-09		1.01504	2.61983e-10		0.0709763	1
ENSG00000272333	KMT2B	protein_coding	lysine (K)-specific methyltransferase 2B	-1.00712	4.46123e-09		-1.00878	4.93309e-09		-0.00165994	1
ENSG00000137075	RNF38	protein_coding	ring finger protein 38	-0.947336	4.48519e-09		-0.822602	4.63578e-07		0.124734	1
ENSG00000161013	MGAT4B	protein_coding	mannosyl (alpha-1,3-)-glycoprotein beta-1,4-N-acetylglucosaminyltransferase, isozyme B	-0.621047	4.53435e-09		-0.70306	2.61014e-11		-0.0820137	1
ENSG00000065615	CYB5R4	protein_coding	cytochrome b5 reductase 4	1.09776	4.53462e-09		1.06996	1.36143e-08		-0.0277933	1
ENSG00000100350	FOXRED2	protein_coding	FAD-dependent oxidoreductase domain containing 2	1.20251	4.54006e-09		1.30517	1.65076e-10		0.10266	1
ENSG00000141867	BRD4	protein_coding	bromodomain containing 4	-0.856581	4.55712e-09		-0.59967	6.42789e-05		0.256911	0.682479
ENSG00000151881	C5orf28	protein_coding	chromosome 5 open reading frame 28	1.49046	4.55712e-09		1.84834	2.04017e-13		0.357886	0.863577
ENSG00000118894	EEF2KMT	protein_coding	eukaryotic elongation factor 2 lysine methyltransferase	1.59581	4.56215e-09		1.67765	8.18615e-10		0.0818391	1
ENSG00000079462	PAFAH1B3	protein_coding	platelet-activating factor acetylhydrolase 1b, catalytic subunit 3 (29kDa)	0.803576	4.62585e-09		0.781449	1.42934e-08		-0.0221275	1
ENSG00000135336	ORC3	protein_coding	origin recognition complex, subunit 3	0.690086	4.64034e-09		0.675602	1.1384e-08		-0.0144831	1
ENSG00000112414	GPR126	protein_coding	G protein-coupled receptor 126	-0.773191	4.72244e-09		-0.537881	7.46028e-05		0.23531	0.665978
ENSG00000161958	FGF11	protein_coding	fibroblast growth factor 11	-1.17399	4.77445e-09		-1.29764	9.64453e-11		-0.123644	1
ENSG00000160233	LRRC3	protein_coding	leucine rich repeat containing 3	-1.50601	4.88931e-09		-1.32943	3.24686e-07		0.176587	1
ENSG00000107672	NSMCE4A	protein_coding	non-SMC element 4 homolog A (S. cerevisiae)	0.726978	4.90774e-09		0.73666	3.30715e-09		0.00968196	1
ENSG00000187837	HIST1H1C	protein_coding	histone cluster 1, H1c	0.927851	4.90933e-09		1.14989	2.59555e-13		0.222037	0.947693
ENSG00000186193	SAPCD2	protein_coding	suppressor APC domain containing 2	1.26665	4.91957e-09		1.46312	1.12649e-11		0.196477	1
ENSG00000156709	AIFM1	protein_coding	apoptosis-inducing factor, mitochondrion-associated, 1	0.768472	4.93485e-09		0.678908	3.36048e-07		-0.0895643	1
ENSG00000160695	VPS11	protein_coding	vacuolar protein sorting 11 homolog (S. cerevisiae)	-0.723784	4.93485e-09		-0.728872	4.29778e-09		-0.00508822	1
ENSG00000165591	FAAH2	protein_coding	fatty acid amide hydrolase 2	-1.85333	4.98808e-09		-1.38255	1.55286e-05		0.470779	0.976351
ENSG00000153815	CMIP	protein_coding	c-Maf inducing protein	-1.19886	4.98864e-09		-1.06852	2.69242e-07		0.130337	1
ENSG00000119326	CTNNAL1	protein_coding	catenin (cadherin-associated protein), alpha-like 1	1.52544	5.01248e-09		1.40296	1.14039e-07		-0.122486	1
ENSG00000196305	IARS	protein_coding	isoleucyl-tRNA synthetase	1.16813	5.0149e-09		1.42955	5.87352e-13		0.261421	1
ENSG00000100330	MTMR3	protein_coding	myotubularin related protein 3	-1.11681	5.04254e-09		-0.96508	6.4657e-07		0.151732	1
ENSG00000106003	LFNG	protein_coding	LFNG O-fucosylpeptide 3-beta-N-acetylglucosaminyltransferase	1.48902	5.05818e-09		1.34221	2.09751e-07		-0.146818	1
ENSG00000205488	CALML3-AS1	antisense	CALML3 antisense RNA 1	-1.66083	5.05818e-09		-1.67401	5.33479e-09		-0.0131839	1
ENSG00000156787	TBC1D31	protein_coding	TBC1 domain family, member 31	1.02628	5.09341e-09		1.02607	5.93194e-09		-0.000211065	1
ENSG00000143079	CTTNBP2NL	protein_coding	CTTNBP2 N-terminal like	-0.593037	5.10189e-09		-0.443183	1.93171e-05		0.149855	0.884854
ENSG00000182606	TRAK1	protein_coding	trafficking protein, kinesin binding 1	-0.623967	5.15579e-09		-0.442765	5.45932e-05		0.181202	0.729212
ENSG00000132953	XPO4	protein_coding	exportin 4	0.837678	5.32334e-09		0.939807	4.87816e-11		0.102129	1
ENSG00000132432	SEC61G	protein_coding	Sec61 gamma subunit	0.996191	5.37245e-09		0.860756	6.94328e-07		-0.135434	1
ENSG00000101384	JAG1	protein_coding	jagged 1	-1.14803	5.44972e-09		-0.899031	8.07121e-06		0.248999	1
ENSG00000114346	ECT2	protein_coding	epithelial cell transforming 2	1.17362	5.58678e-09		1.21133	2.04171e-09		0.0377148	1
ENSG00000080802	CNOT4	protein_coding	CCR4-NOT transcription complex, subunit 4	-0.947043	5.63934e-09		-0.87431	9.39613e-08		0.072733	1
ENSG00000204463	BAG6	protein_coding	BCL2-associated athanogene 6	-0.334265	5.74658e-09		-0.370711	8.95155e-11		-0.036446	1
ENSG00000070770	CSNK2A2	protein_coding	casein kinase 2, alpha prime polypeptide	-0.690109	5.77793e-09		-0.531145	1.13859e-05		0.158963	0.982429
ENSG00000196914	ARHGEF12	protein_coding	Rho guanine nucleotide exchange factor (GEF) 12	-0.402239	5.78176e-09		-0.303758	1.71615e-05		0.0984817	0.930445
ENSG00000279838	RP4-635A23.6	TEC		-2.27133	5.80045e-09		-2.61711	3.50696e-11		-0.345781	1
ENSG00000075218	GTSE1	protein_coding	G-2 and S-phase expressed 1	1.35402	5.82928e-09		1.25842	8.88953e-08		-0.0956044	1
ENSG00000122877	EGR2	protein_coding	early growth response 2	-2.55881	5.88589e-09		-2.74989	7.37336e-10		-0.191074	1
ENSG00000124593	PRICKLE4	protein_coding	prickle homolog 4 (Drosophila)	-1.54038	5.94601e-09		-2.00764	3.26245e-14		-0.467258	0.729035
ENSG00000120837	NFYB	protein_coding	nuclear transcription factor Y, beta	0.909429	6.12371e-09		0.949352	1.31081e-09		0.0399236	1
ENSG00000125740	FOSB	protein_coding	FBJ murine osteosarcoma viral oncogene homolog B	-2.17475	6.15141e-09		-2.37907	2.95721e-10		-0.204321	1
ENSG00000169184	MN1	protein_coding	meningioma (disrupted in balanced translocation) 1	-1.15212	6.16931e-09		-1.40875	1.00752e-12		-0.256633	1
ENSG00000014919	COX15	protein_coding	cytochrome c oxidase assembly homolog 15 (yeast)	0.683444	6.21436e-09		0.671087	1.34813e-08		-0.0123572	1
ENSG00000105821	DNAJC2	protein_coding	DnaJ (Hsp40) homolog, subfamily C, member 2	0.731458	6.25637e-09		0.723415	1.05475e-08		-0.00804279	1
ENSG00000138385	SSB	protein_coding	Sjogren syndrome antigen B (autoantigen La)	1.1322	6.28639e-09		1.03527	1.51865e-07		-0.0969342	1
ENSG00000184678	HIST2H2BE	protein_coding	histone cluster 2, H2be	0.785598	6.3409e-09		0.969517	4.53614e-13		0.183919	0.966764
ENSG00000159167	STC1	protein_coding	stanniocalcin 1	-3.17703	6.36005e-09		-2.94928	9.86017e-08		0.227754	1
ENSG00000150907	FOXO1	protein_coding	forkhead box O1	-1.14023	6.48533e-09		-1.09976	2.79173e-08		0.0404725	1
ENSG00000125648	SLC25A23	protein_coding	solute carrier family 25 (mitochondrial carrier; phosphate carrier), member 23	-0.815508	6.57768e-09		-0.754739	9.79744e-08		0.0607692	1
ENSG00000136628	EPRS	protein_coding	glutamyl-prolyl-tRNA synthetase	1.15462	6.58034e-09		1.35499	8.15003e-12		0.200366	1
ENSG00000146842	TMEM209	protein_coding	transmembrane protein 209	0.946916	6.58034e-09		1.13272	2.53222e-12		0.185805	1
ENSG00000107404	DVL1	protein_coding	dishevelled segment polarity protein 1	-0.522497	6.60614e-09		-0.442867	1.23865e-06		0.0796299	1
ENSG00000114796	KLHL24	protein_coding	kelch-like family member 24	-1.76362	6.62342e-09		-1.88369	7.63779e-10		-0.120076	1
ENSG00000125834	STK35	protein_coding	serine/threonine kinase 35	-0.612013	6.64005e-09		-0.616296	5.74361e-09		-0.00428301	1
ENSG00000143977	SNRPG	protein_coding	small nuclear ribonucleoprotein polypeptide G	1.28979	6.7293e-09		1.18246	1.5247e-07		-0.107332	1
ENSG00000110200	ANAPC15	protein_coding	anaphase promoting complex subunit 15	1.34139	6.8936e-09		1.17025	6.66396e-07		-0.171142	1
ENSG00000005339	CREBBP	protein_coding	CREB binding protein	-0.990715	6.93891e-09		-0.812998	2.98712e-06		0.177717	1
ENSG00000158828	PINK1	protein_coding	PTEN induced putative kinase 1	-1.235	6.93891e-09		-1.17695	4.50571e-08		0.0580528	1
ENSG00000128791	TWSG1	protein_coding	twisted gastrulation BMP signaling modulator 1	1.09279	6.97506e-09		0.89058	3.76848e-06		-0.202213	1
ENSG00000138777	PPA2	protein_coding	pyrophosphatase (inorganic) 2	0.760568	7.13098e-09		0.663797	6.26153e-07		-0.0967714	1
ENSG00000169851	PCDH7	protein_coding	protocadherin 7	0.787286	7.15581e-09		0.903752	2.38988e-11		0.116466	1
ENSG00000064687	ABCA7	protein_coding	ATP-binding cassette, sub-family A (ABC1), member 7	-1.1661	7.23616e-09		-1.22529	1.35502e-09		-0.0591889	1
ENSG00000140525	FANCI	protein_coding	Fanconi anemia, complementation group I	0.989704	7.23616e-09		1.03098	1.80044e-09		0.0412756	1
ENSG00000119403	PHF19	protein_coding	PHD finger protein 19	0.690986	7.51073e-09		0.752853	2.61197e-10		0.0618662	1
ENSG00000078114	NEBL	protein_coding	nebulette	-1.87346	7.52284e-09		-1.82058	3.00792e-08		0.052878	1
ENSG00000160285	LSS	protein_coding	lanosterol synthase (2,3-oxidosqualene-lanosterol cyclase)	1.20255	7.58697e-09		0.9475	8.75728e-06		-0.255054	1
ENSG00000100462	PRMT5	protein_coding	protein arginine methyltransferase 5	0.822856	7.64658e-09		1.06873	2.97137e-14		0.245872	0.683138
ENSG00000123485	HJURP	protein_coding	Holliday junction recognition protein	1.29699	7.66747e-09		1.22961	5.94524e-08		-0.0673834	1
ENSG00000142168	SOD1	protein_coding	superoxide dismutase 1, soluble	0.777676	7.66747e-09		0.661576	1.32006e-06		-0.1161	1
ENSG00000091651	ORC6	protein_coding	origin recognition complex, subunit 6	1.37784	7.70644e-09		1.267	1.57722e-07		-0.110832	1
ENSG00000056050	C4orf27	protein_coding	chromosome 4 open reading frame 27	0.826629	7.78868e-09		0.747531	2.49901e-07		-0.0790973	1
ENSG00000187778	MCRS1	protein_coding	microspherule protein 1	0.594687	7.78961e-09		0.634019	6.94072e-10		0.0393317	1
ENSG00000188895	MSL1	protein_coding	male-specific lethal 1 homolog (Drosophila)	-0.992252	7.79014e-09		-1.01679	3.79802e-09		-0.0245409	1
ENSG00000196839	ADA	protein_coding	adenosine deaminase	-0.866733	7.79014e-09		-1.05997	1.31962e-12		-0.193237	1
ENSG00000239900	ADSL	protein_coding	adenylosuccinate lyase	1.36341	7.84051e-09		1.35467	1.26418e-08		-0.00874077	1
ENSG00000116874	WARS2	protein_coding	tryptophanyl tRNA synthetase 2, mitochondrial	0.854926	7.96101e-09		0.856755	8.17214e-09		0.00182915	1
ENSG00000137135	ARHGEF39	protein_coding	Rho guanine nucleotide exchange factor (GEF) 39	1.76879	7.99712e-09		1.52764	1.04624e-06		-0.241151	1
ENSG00000100567	PSMA3	protein_coding	proteasome (prosome, macropain) subunit, alpha type, 3	1.11764	8.11147e-09		1.0085	2.81671e-07		-0.109138	1
ENSG00000145907	G3BP1	protein_coding	GTPase activating protein (SH3 domain) binding protein 1	0.906508	8.14705e-09		0.874315	3.35923e-08		-0.0321938	1
ENSG00000167775	CD320	protein_coding	CD320 molecule	1.26983	8.17307e-09		1.07136	1.82497e-06		-0.198465	1
ENSG00000141034	GID4	protein_coding	GID complex subunit 4	-0.944362	8.33647e-09		-0.880243	1.00407e-07		0.0641191	1
ENSG00000122882	ECD	protein_coding	ecdysoneless homolog (Drosophila)	0.715385	8.35629e-09		0.658387	1.50903e-07		-0.0569982	1
ENSG00000167186	COQ7	protein_coding	coenzyme Q7 homolog, ubiquinone (yeast)	1.14641	8.359e-09		1.09364	4.9973e-08		-0.052772	1
ENSG00000120438	TCP1	protein_coding	t-complex 1	0.940493	8.37626e-09		0.910591	3.05194e-08		-0.029902	1
ENSG00000100632	ERH	protein_coding	enhancer of rudimentary homolog (Drosophila)	1.15608	8.3966e-09		1.08889	7.78623e-08		-0.0671922	1
ENSG00000142856	ITGB3BP	protein_coding	integrin beta 3 binding protein (beta3-endonexin)	1.41644	8.55199e-09		1.20905	1.44313e-06		-0.207383	1
ENSG00000156253	RWDD2B	protein_coding	RWD domain containing 2B	0.980717	8.59833e-09		1.04859	7.21908e-10		0.0678758	1
ENSG00000198836	OPA1	protein_coding	optic atrophy 1 (autosomal dominant)	0.63251	8.59833e-09		0.630747	1.07817e-08		-0.00176251	1
ENSG00000140905	GCSH	protein_coding	glycine cleavage system protein H (aminomethyl carrier)	1.75541	8.6577e-09		1.59033	2.98464e-07		-0.165079	1
ENSG00000221978	CCNL2	protein_coding	cyclin L2	-0.917627	8.69479e-09		-1.14159	5.33914e-13		-0.22396	0.951402
ENSG00000170089	RP11-423H2.1	transcribed_unprocessed_pseudogene		0.520582	9.09969e-09		0.474421	2.1541e-07		-0.0461608	1
ENSG00000135763	URB2	protein_coding	URB2 ribosome biogenesis 2 homolog (S. cerevisiae)	1.3507	9.31796e-09		1.53165	6.84452e-11		0.180948	1
ENSG00000127184	COX7C	protein_coding	cytochrome c oxidase subunit VIIc	0.590674	9.5186e-09		0.48644	3.40653e-06		-0.104234	1
ENSG00000143367	TUFT1	protein_coding	tuftelin 1	-0.758686	9.59744e-09		-0.113157	0.492125		0.645529	2.26501e-06
ENSG00000182307	C8orf33	protein_coding	chromosome 8 open reading frame 33	0.595657	9.706e-09		0.702469	8.6381e-12		0.106812	1
ENSG00000093167	LRRFIP2	protein_coding	leucine rich repeat (in FLII) interacting protein 2	-0.693969	9.87264e-09		-0.477221	0.000130169		0.216748	0.658625
ENSG00000164985	PSIP1	protein_coding	PC4 and SFRS1 interacting protein 1	1.07377	9.89269e-09		0.978426	2.46803e-07		-0.0953457	1
ENSG00000074696	PTPLAD1	protein_coding	protein tyrosine phosphatase-like A domain containing 1	0.499895	9.99389e-09		0.447832	3.82307e-07		-0.0520627	1
ENSG00000140332	TLE3	protein_coding	transducin-like enhancer of split 3	-0.881282	1.00008e-08		-0.721555	3.99991e-06		0.159727	1
ENSG00000138182	KIF20B	protein_coding	kinesin family member 20B	1.4299	1.00736e-08		1.2636	6.37235e-07		-0.166301	1
ENSG00000264343	NOTCH2NL	protein_coding	notch 2 N-terminal like	-1.05915	1.00736e-08		-0.985506	1.29285e-07		0.0736478	1
ENSG00000109762	SNX25	protein_coding	sorting nexin 25	-0.83907	1.00779e-08		-0.849821	7.36808e-09		-0.0107505	1
ENSG00000133739	LRRCC1	protein_coding	leucine rich repeat and coiled-coil centrosomal protein 1	1.28326	1.03792e-08		1.03249	6.911e-06		-0.25077	1
ENSG00000069275	NUCKS1	protein_coding	nuclear casein kinase and cyclin-dependent kinase substrate 1	0.99269	1.04787e-08		0.888467	4.27341e-07		-0.104223	1
ENSG00000151276	MAGI1	protein_coding	membrane associated guanylate kinase, WW and PDZ domain containing 1	-0.695935	1.05015e-08		-0.785841	9.43175e-11		-0.0899055	1
ENSG00000089289	IGBP1	protein_coding	immunoglobulin (CD79A) binding protein 1	-0.902964	1.05092e-08		-0.846419	1.03247e-07		0.0565458	1
ENSG00000105176	URI1	protein_coding	URI1, prefoldin-like chaperone	0.459541	1.05324e-08		0.530295	2.87438e-11		0.0707541	1
ENSG00000075407	ZNF37A	protein_coding	zinc finger protein 37A	0.806238	1.05954e-08		0.75182	1.24039e-07		-0.0544175	1
ENSG00000188343	FAM92A1	protein_coding	family with sequence similarity 92, member A1	1.36029	1.06587e-08		1.14554	2.3603e-06		-0.21475	1
ENSG00000146410	MTFR2	protein_coding	mitochondrial fission regulator 2	1.55973	1.07738e-08		1.6865	5.99025e-10		0.126763	1
ENSG00000164692	COL1A2	protein_coding	collagen, type I, alpha 2	-2.5502	1.08765e-08		-2.17306	1.96964e-06		0.377133	1
ENSG00000163625	WDFY3	protein_coding	WD repeat and FYVE domain containing 3	-0.680004	1.09316e-08		-0.598522	6.62521e-07		0.0814818	1
ENSG00000059122	FLYWCH1	protein_coding	FLYWCH-type zinc finger 1	-0.939083	1.095e-08		-0.82348	7.48912e-07		0.115603	1
ENSG00000164209	SLC25A46	protein_coding	solute carrier family 25, member 46	1.02692	1.09828e-08		0.989193	4.66018e-08		-0.0377317	1
ENSG00000105875	WDR91	protein_coding	WD repeat domain 91	-0.909817	1.13932e-08		-1.15033	3.66658e-13		-0.240512	0.87465
ENSG00000180739	S1PR5	protein_coding	sphingosine-1-phosphate receptor 5	-1.12337	1.16413e-08		-1.38799	1.36125e-12		-0.264621	0.98615
ENSG00000047365	ARAP2	protein_coding	ArfGAP with RhoGAP domain, ankyrin repeat and PH domain 2	-0.791847	1.16752e-08		-0.445088	0.00226957		0.346759	0.207484
ENSG00000229021	AL591893.1	antisense		-2.40962	1.17827e-08		-2.17347	3.96393e-07		0.236151	1
ENSG00000100242	SUN2	protein_coding	Sad1 and UNC84 domain containing 2	-0.539653	1.17861e-08		-0.527266	2.9053e-08		0.0123873	1
ENSG00000169020	ATP5I	protein_coding	ATP synthase, H+ transporting, mitochondrial Fo complex, subunit E	0.590641	1.18109e-08		0.482034	4.9202e-06		-0.108607	1
ENSG00000138413	IDH1	protein_coding	isocitrate dehydrogenase 1 (NADP+), soluble	0.55311	1.19496e-08		0.361726	0.000328266		-0.191384	0.494896
ENSG00000110074	FOXRED1	protein_coding	FAD-dependent oxidoreductase domain containing 1	0.919556	1.20306e-08		0.792394	1.35731e-06		-0.127162	1
ENSG00000196154	S100A4	protein_coding	S100 calcium binding protein A4	-1.48283	1.20351e-08		-1.22236	4.03153e-06		0.260477	1
ENSG00000152102	FAM168B	protein_coding	family with sequence similarity 168, member B	0.372614	1.20767e-08		0.422585	7.77537e-11		0.0499713	1
ENSG00000123213	NLN	protein_coding	neurolysin (metallopeptidase M3 family)	0.728102	1.23913e-08		0.732528	1.13257e-08		0.00442614	1
ENSG00000165832	TRUB1	protein_coding	TruB pseudouridine (psi) synthase family member 1	0.955394	1.24862e-08		0.980939	5.55884e-09		0.0255448	1
ENSG00000155252	PI4K2A	protein_coding	phosphatidylinositol 4-kinase type 2 alpha	-0.519341	1.26464e-08		-0.445884	1.39885e-06		0.0734576	1
ENSG00000183520	UTP11L	protein_coding	UTP11-like, U3 small nucleolar ribonucleoprotein (yeast)	0.937521	1.27179e-08		0.902456	5.36063e-08		-0.0350655	1
ENSG00000172057	ORMDL3	protein_coding	ORMDL sphingolipid biosynthesis regulator 3	-0.638103	1.28832e-08		-0.664923	3.23169e-09		-0.0268195	1
ENSG00000163545	NUAK2	protein_coding	NUAK family, SNF1-like kinase, 2	-0.895257	1.29104e-08		-0.721779	6.46171e-06		0.173477	1
ENSG00000116260	QSOX1	protein_coding	quiescin Q6 sulfhydryl oxidase 1	-0.571115	1.30296e-08		-0.487321	1.70611e-06		0.0837941	1
ENSG00000139354	GAS2L3	protein_coding	growth arrest-specific 2 like 3	1.66399	1.32489e-08		1.85321	2.49769e-10		0.18922	1
ENSG00000152193	RNF219	protein_coding	ring finger protein 219	0.738566	1.32849e-08		0.699603	9.20651e-08		-0.0389626	1
ENSG00000175147	TMEM51-AS1	antisense	TMEM51 antisense RNA 1	-2.2686	1.3347e-08		-2.20927	5.10549e-08		0.0593229	1
ENSG00000139428	MMAB	protein_coding	methylmalonic aciduria (cobalamin deficiency) cblB type	0.767903	1.33734e-08		0.767144	1.55203e-08		-0.000758382	1
ENSG00000168477	TNXB	protein_coding	tenascin XB	-2.29452	1.3437e-08		-1.98928	1.44881e-06		0.305239	1
ENSG00000188554	NBR1	protein_coding	neighbor of BRCA1 gene 1	-0.499988	1.34762e-08		-0.387554	1.617e-05		0.112434	1
ENSG00000125870	SNRPB2	protein_coding	small nuclear ribonucleoprotein polypeptide B	0.9079	1.35638e-08		0.820924	3.90451e-07		-0.0869757	1
ENSG00000141485	SLC13A5	protein_coding	solute carrier family 13 (sodium-dependent citrate transporter), member 5	-2.51172	1.36033e-08		-2.9707	4.14489e-11		-0.458975	1
ENSG00000132842	AP3B1	protein_coding	adaptor-related protein complex 3, beta 1 subunit	0.513215	1.36591e-08		0.434397	2.24169e-06		-0.0788183	1
ENSG00000121904	CSMD2	protein_coding	CUB and Sushi multiple domains 2	-2.24656	1.3718e-08		-2.48918	4.83438e-10		-0.242624	1
ENSG00000232112	TMA7	protein_coding	translation machinery associated 7 homolog (S. cerevisiae)	0.731428	1.3718e-08		0.712861	3.74902e-08		-0.0185671	1
ENSG00000170271	FAXDC2	protein_coding	fatty acid hydroxylase domain containing 2	-2.288	1.37307e-08		-1.99773	1.31997e-06		0.290265	1
ENSG00000134852	CLOCK	protein_coding	clock circadian regulator	0.74912	1.38426e-08		0.840325	1.62897e-10		0.0912049	1
ENSG00000147548	WHSC1L1	protein_coding	Wolf-Hirschhorn syndrome candidate 1-like 1	-0.573117	1.39466e-08		-0.501497	9.3139e-07		0.0716194	1
ENSG00000169594	BNC1	protein_coding	basonuclin 1	0.598256	1.40376e-08		0.822173	2.35119e-15		0.223916	0.411966
ENSG00000127564	PKMYT1	protein_coding	protein kinase, membrane associated tyrosine/threonine 1	1.72361	1.40462e-08		1.79324	4.68029e-09		0.06963	1
ENSG00000277586	NEFL	protein_coding	neurofilament, light polypeptide	2.46235	1.41693e-08		1.59835	0.000474272		-0.863991	0.423066
ENSG00000196730	DAPK1	protein_coding	death-associated protein kinase 1	-0.825249	1.41716e-08		-0.979972	1.51504e-11		-0.154723	1
ENSG00000143476	DTL	protein_coding	denticleless E3 ubiquitin protein ligase homolog (Drosophila)	1.60835	1.47719e-08		1.48488	2.59314e-07		-0.123466	1
ENSG00000173409	ARV1	protein_coding	ARV1 homolog (S. cerevisiae)	1.09139	1.48337e-08		1.11985	6.89263e-09		0.0284572	1
ENSG00000070756	PABPC1	protein_coding	poly(A) binding protein, cytoplasmic 1	-0.884989	1.49201e-08		-0.71283	7.84374e-06		0.17216	1
ENSG00000037897	METTL1	protein_coding	methyltransferase like 1	1.19331	1.49905e-08		1.37364	5.11667e-11		0.180332	1
ENSG00000169203	RP11-231C14.4	protein_coding	Uncharacterized protein {ECO:0000313|Ensembl:ENSP00000449873}	-1.63054	1.52275e-08		-1.06061	0.000323997		0.569935	0.577308
ENSG00000124275	MTRR	protein_coding	5-methyltetrahydrofolate-homocysteine methyltransferase reductase	0.909658	1.53982e-08		1.06847	2.1443e-11		0.158811	1
ENSG00000145725	PPIP5K2	protein_coding	diphosphoinositol pentakisphosphate kinase 2	0.686712	1.55306e-08		0.592458	1.54539e-06		-0.0942532	1
ENSG00000185608	MRPL40	protein_coding	mitochondrial ribosomal protein L40	0.795722	1.55778e-08		0.785058	2.80062e-08		-0.0106641	1
ENSG00000270504	RP11-420L9.5	antisense		-1.94504	1.55928e-08		-1.90902	4.18121e-08		0.0360151	1
ENSG00000164405	UQCRQ	protein_coding	ubiquinol-cytochrome c reductase, complex III subunit VII, 9.5kDa	0.757745	1.58284e-08		0.643377	2.33132e-06		-0.114368	1
ENSG00000137878	GCOM1	protein_coding	GRINL1A complex locus 1	-2.28797	1.59244e-08		-1.61056	0.00013386		0.67741	0.833365
ENSG00000168010	ATG16L2	protein_coding	autophagy related 16-like 2 (S. cerevisiae)	-1.25221	1.64573e-08		-1.37409	6.1255e-10		-0.121875	1
ENSG00000185359	HGS	protein_coding	hepatocyte growth factor-regulated tyrosine kinase substrate	-0.562755	1.74059e-08		-0.472218	3.15112e-06		0.0905376	1
ENSG00000166801	FAM111A	protein_coding	family with sequence similarity 111, member A	1.06839	1.7947e-08		1.02924	7.36049e-08		-0.0391572	1
ENSG00000198331	HYLS1	protein_coding	hydrolethalus syndrome 1	1.17206	1.8102e-08		1.18543	1.40004e-08		0.0133722	1
ENSG00000118965	WDR35	protein_coding	WD repeat domain 35	1.33088	1.85557e-08		1.20575	5.02527e-07		-0.125136	1
ENSG00000189182	KRT77	protein_coding	keratin 77	-2.32131	1.87055e-08		-1.9371	4.94863e-06		0.384206	1
ENSG00000003249	DBNDD1	protein_coding	dysbindin (dystrobrevin binding protein 1) domain containing 1	-1.9537	1.87325e-08		-1.38165	0.000114234		0.572048	0.848806
ENSG00000111602	TIMELESS	protein_coding	timeless circadian clock	1.10006	1.8738e-08		0.861745	1.72445e-05		-0.238311	1
ENSG00000171530	TBCA	protein_coding	tubulin folding cofactor A	0.50079	1.88922e-08		0.502196	1.87385e-08		0.00140641	1
ENSG00000105655	ISYNA1	protein_coding	inositol-3-phosphate synthase 1	-1.89133	1.88984e-08		-2.27031	1.82073e-11		-0.378982	1
ENSG00000117122	MFAP2	protein_coding	microfibrillar-associated protein 2	-1.07394	1.89229e-08		-1.40746	1.17515e-13		-0.333514	0.707562
ENSG00000166484	MAPK7	protein_coding	mitogen-activated protein kinase 7	-0.785598	1.89294e-08		-0.844218	1.57594e-09		-0.0586206	1
ENSG00000137074	APTX	protein_coding	aprataxin	0.63905	1.90656e-08		0.521086	6.99973e-06		-0.117964	1
ENSG00000117543	DPH5	protein_coding	diphthamide biosynthesis 5	1.06084	1.91021e-08		1.09083	8.26522e-09		0.029993	1
ENSG00000240929	HIST2H2BB	transcribed_unprocessed_pseudogene	histone cluster 2, H2bb (pseudogene)	1.94582	1.9133e-08		1.83685	1.58871e-07		-0.108975	1
ENSG00000237765	FAM200B	protein_coding	family with sequence similarity 200, member B	0.968346	1.95886e-08		0.888573	3.48422e-07		-0.079773	1
ENSG00000105486	LIG1	protein_coding	ligase I, DNA, ATP-dependent	1.00088	1.96985e-08		0.776898	2.13227e-05		-0.223979	1
ENSG00000101000	PROCR	protein_coding	protein C receptor, endothelial	0.688868	2.00775e-08		0.518887	3.83438e-05		-0.169981	0.90472
ENSG00000141759	TXNL4A	protein_coding	thioredoxin-like 4A	0.88942	2.01491e-08		0.931865	4.32666e-09		0.0424452	1
ENSG00000141385	AFG3L2	protein_coding	AFG3-like AAA ATPase 2	0.715072	2.01639e-08		0.682735	1.0339e-07		-0.0323365	1
ENSG00000171204	TMEM126B	protein_coding	transmembrane protein 126B	1.24849	2.01639e-08		1.19091	1.15518e-07		-0.0575813	1
ENSG00000138459	SLC35A5	protein_coding	solute carrier family 35, member A5	0.740112	2.02322e-08		0.753325	1.2098e-08		0.0132131	1
ENSG00000214736	TOMM6	protein_coding	translocase of outer mitochondrial membrane 6 homolog (yeast)	0.961118	2.036e-08		0.914809	1.18981e-07		-0.0463091	1
ENSG00000182899	RPL35A	protein_coding	ribosomal protein L35a	0.352473	2.03914e-08		0.319662	4.71928e-07		-0.0328106	1
ENSG00000072506	HSD17B10	protein_coding	hydroxysteroid (17-beta) dehydrogenase 10	1.3983	2.07168e-08		1.40724	2.12738e-08		0.00893362	1
ENSG00000132463	GRSF1	protein_coding	G-rich RNA sequence binding factor 1	0.594388	2.07273e-08		0.717947	8.28072e-12		0.123559	1
ENSG00000123131	PRDX4	protein_coding	peroxiredoxin 4	0.904205	2.08856e-08		0.858008	1.32749e-07		-0.0461963	1
ENSG00000161682	FAM171A2	protein_coding	family with sequence similarity 171, member A2	-1.74182	2.10851e-08		-1.83449	5.28746e-09		-0.0926654	1
ENSG00000179059	ZFP42	protein_coding	ZFP42 zinc finger protein	2.09048	2.19132e-08		1.2677	0.00134492		-0.822778	0.318529
ENSG00000184990	SIVA1	protein_coding	SIVA1, apoptosis-inducing factor	0.74329	2.20987e-08		0.628617	3.29709e-06		-0.114673	1
ENSG00000053900	ANAPC4	protein_coding	anaphase promoting complex subunit 4	0.805504	2.22118e-08		0.848586	3.77107e-09		0.0430821	1
ENSG00000171298	GAA	protein_coding	glucosidase, alpha; acid	-1.44762	2.26768e-08		-1.4111	6.8159e-08		0.0365225	1
ENSG00000197111	PCBP2	protein_coding	poly(rC) binding protein 2	-1.06783	2.28073e-08		-0.833179	2.04894e-05		0.234654	1
ENSG00000204580	DDR1	protein_coding	discoidin domain receptor tyrosine kinase 1	-0.912989	2.30469e-08		-0.958856	4.70105e-09		-0.045867	1
ENSG00000087303	NID2	protein_coding	nidogen 2 (osteonidogen)	-2.83505	2.32972e-08		-2.55347	5.28499e-07		0.281579	1
ENSG00000143942	CHAC2	protein_coding	ChaC, cation transport regulator homolog 2 (E. coli)	2.12119	2.33491e-08		2.23017	5.66191e-09		0.108973	1
ENSG00000164053	ATRIP	protein_coding	ATR interacting protein	1.01255	2.33491e-08		1.06258	4.65723e-09		0.0500268	1
ENSG00000280285	RP11-630A13.4	TEC		-2.39866	2.34726e-08		-2.40465	3.91507e-08		-0.00599482	1
ENSG00000065150	IPO5	protein_coding	importin 5	0.70514	2.34782e-08		0.750083	2.83398e-09		0.0449429	1
ENSG00000150995	ITPR1	protein_coding	inositol 1,4,5-trisphosphate receptor, type 1	-1.84838	2.35608e-08		-2.01851	1.45992e-09		-0.170133	1
ENSG00000117523	PRRC2C	protein_coding	proline-rich coiled-coil 2C	-0.494071	2.37349e-08		-0.330315	0.000305481		0.163756	0.607043
ENSG00000119333	WDR34	protein_coding	WD repeat domain 34	0.8817	2.38024e-08		0.842882	1.18023e-07		-0.0388185	1
ENSG00000175470	PPP2R2D	protein_coding	protein phosphatase 2, regulatory subunit B, delta	-0.523319	2.39455e-08		-0.477358	4.41963e-07		0.0459611	1
ENSG00000086189	DIMT1	protein_coding	DIM1 dimethyladenosine transferase 1 homolog (S. cerevisiae)	0.966638	2.42178e-08		1.12809	5.55173e-11		0.161456	1
ENSG00000189091	SF3B3	protein_coding	splicing factor 3b, subunit 3, 130kDa	0.397923	2.43298e-08		0.346548	1.62565e-06		-0.0513758	1
ENSG00000065328	MCM10	protein_coding	minichromosome maintenance complex component 10	2.04425	2.43421e-08		1.90598	3.33631e-07		-0.138267	1
ENSG00000164171	ITGA2	protein_coding	integrin, alpha 2 (CD49B, alpha 2 subunit of VLA-2 receptor)	-0.991282	2.443e-08		-0.819867	5.98112e-06		0.171415	1
ENSG00000151012	SLC7A11	protein_coding	solute carrier family 7 (anionic amino acid transporter light chain, xc- system), member 11	2.09626	2.46751e-08		2.68447	8.74342e-13		0.588214	0.863577
ENSG00000180008	SOCS4	protein_coding	suppressor of cytokine signaling 4	0.941178	2.50819e-08		0.994832	3.99303e-09		0.0536534	1
ENSG00000183530	PRR14L	protein_coding	proline rich 14-like	-0.473689	2.51318e-08		-0.476783	2.21008e-08		-0.00309393	1
ENSG00000162783	IER5	protein_coding	immediate early response 5	-1.08119	2.53386e-08		-0.870137	1.13495e-05		0.211051	1
ENSG00000259075	POC1B-GALNT4	protein_coding	POC1B-GALNT4 readthrough	2.80647	2.54335e-08		2.51345	1.16895e-06		-0.293029	1
ENSG00000186212	SOWAHB	protein_coding	sosondowah ankyrin repeat domain family member B	-1.83346	2.54337e-08		-1.90039	1.08557e-08		-0.0669339	1
ENSG00000109674	NEIL3	protein_coding	nei endonuclease VIII-like 3 (E. coli)	1.34966	2.57006e-08		1.52574	2.6132e-10		0.176087	1
ENSG00000137497	NUMA1	protein_coding	nuclear mitotic apparatus protein 1	-0.686404	2.60418e-08		-0.758158	7.12023e-10		-0.0717539	1
ENSG00000084070	SMAP2	protein_coding	small ArfGAP2	0.793237	2.60509e-08		0.785669	4.00819e-08		-0.00756805	1
ENSG00000160703	NLRX1	protein_coding	NLR family member X1	-1.06046	2.62809e-08		-1.05815	3.34583e-08		0.00230648	1
ENSG00000179091	CYC1	protein_coding	cytochrome c-1	0.526149	2.64755e-08		0.511711	7.26264e-08		-0.014438	1
ENSG00000144659	SLC25A38	protein_coding	solute carrier family 25, member 38	0.806017	2.69336e-08		0.923476	1.37289e-10		0.117459	1
ENSG00000177889	UBE2N	protein_coding	ubiquitin-conjugating enzyme E2N	0.676157	2.73557e-08		0.654474	8.90084e-08		-0.0216829	1
ENSG00000171320	ESCO2	protein_coding	establishment of sister chromatid cohesion N-acetyltransferase 2	2.02403	2.82688e-08		1.9159	2.38321e-07		-0.108132	1
ENSG00000106305	AIMP2	protein_coding	aminoacyl tRNA synthetase complex-interacting multifunctional protein 2	1.33379	2.85105e-08		1.37687	1.18254e-08		0.043083	1
ENSG00000072121	ZFYVE26	protein_coding	zinc finger, FYVE domain containing 26	-0.762278	2.85895e-08		-0.776271	1.73227e-08		-0.0139936	1
ENSG00000142623	PADI1	protein_coding	peptidyl arginine deiminase, type I	-2.8098	2.85895e-08		-2.77151	8.67257e-08		0.0382908	1
ENSG00000155636	RBM45	protein_coding	RNA binding motif protein 45	1.05987	2.85895e-08		0.909163	2.92653e-06		-0.150708	1
ENSG00000161981	SNRNP25	protein_coding	small nuclear ribonucleoprotein 25kDa (U11/U12)	1.77465	2.86861e-08		1.68538	2.0361e-07		-0.0892773	1
ENSG00000100321	SYNGR1	protein_coding	synaptogyrin 1	-1.65771	2.87291e-08		-1.59184	1.37193e-07		0.0658709	1
ENSG00000172301	COPRS	protein_coding	coordinator of PRMT5, differentiation stimulator	0.798252	2.88615e-08		0.730654	5.05532e-07		-0.0675983	1
ENSG00000182704	TSKU	protein_coding	tsukushi, small leucine rich proteoglycan	-0.555511	2.92177e-08		-0.467794	4.07933e-06		0.0877178	1
ENSG00000092470	WDR76	protein_coding	WD repeat domain 76	1.39686	2.9251e-08		1.33945	1.4206e-07		-0.0574045	1
ENSG00000152409	JMY	protein_coding	junction mediating and regulatory protein, p53 cofactor	-1.03278	3.0043e-08		-0.822361	1.51955e-05		0.210421	1
ENSG00000198301	SDAD1	protein_coding	SDA1 domain containing 1	0.577419	3.01834e-08		0.755759	1.71028e-13		0.178341	0.62894
ENSG00000111231	GPN3	protein_coding	GPN-loop GTPase 3	1.17041	3.02141e-08		1.05906	7.60538e-07		-0.111355	1
ENSG00000075856	SART3	protein_coding	squamous cell carcinoma antigen recognized by T cells 3	0.468802	3.02968e-08		0.429531	4.97604e-07		-0.0392715	1
ENSG00000139180	NDUFA9	protein_coding	NADH dehydrogenase (ubiquinone) 1 alpha subcomplex, 9, 39kDa	0.87529	3.03959e-08		0.797381	6.0506e-07		-0.0779087	1
ENSG00000022267	FHL1	protein_coding	four and a half LIM domains 1	0.79939	3.09042e-08		0.83866	6.50301e-09		0.0392706	1
ENSG00000261068	RP11-7K24.3	lincRNA		-2.03044	3.10416e-08		-2.17825	4.38273e-09		-0.147816	1
ENSG00000105676	ARMC6	protein_coding	armadillo repeat containing 6	1.16145	3.1113e-08		1.20787	9.62636e-09		0.0464129	1
ENSG00000118898	PPL	protein_coding	periplakin	-1.15101	3.12903e-08		-1.00821	1.82538e-06		0.142803	1
ENSG00000149131	SERPING1	protein_coding	serpin peptidase inhibitor, clade G (C1 inhibitor), member 1	-2.3308	3.12903e-08		-1.90108	1.20207e-05		0.429728	1
ENSG00000115947	ORC4	protein_coding	origin recognition complex, subunit 4	0.627974	3.14711e-08		0.685458	1.33059e-09		0.0574836	1
ENSG00000053372	MRTO4	protein_coding	mRNA turnover 4 homolog (S. cerevisiae)	1.31185	3.17992e-08		1.43346	1.57411e-09		0.121604	1
ENSG00000197557	TTC30A	protein_coding	tetratricopeptide repeat domain 30A	1.48689	3.17992e-08		1.39068	3.14846e-07		-0.0962138	1
ENSG00000163684	RPP14	protein_coding	ribonuclease P/MRP 14kDa subunit	0.991169	3.21889e-08		0.991816	3.63553e-08		0.000647479	1
ENSG00000121988	ZRANB3	protein_coding	zinc finger, RAN-binding domain containing 3	1.42978	3.24189e-08		1.10501	3.31259e-05		-0.324776	0.984015
ENSG00000125733	TRIP10	protein_coding	thyroid hormone receptor interactor 10	-1.30325	3.26e-08		-1.15062	1.57219e-06		0.152626	1
ENSG00000138688	KIAA1109	protein_coding	KIAA1109	-1.08407	3.26424e-08		-1.01305	3.22572e-07		0.0710185	1
ENSG00000163681	SLMAP	protein_coding	sarcolemma associated protein	-0.544021	3.2678e-08		-0.346915	0.000689652		0.197106	0.494896
ENSG00000148481	FAM188A	protein_coding	family with sequence similarity 188, member A	0.631539	3.31448e-08		0.733364	9.42535e-11		0.101825	1
ENSG00000165125	TRPV6	protein_coding	transient receptor potential cation channel, subfamily V, member 6	-2.51993	3.35001e-08		-2.23975	1.67226e-06		0.280181	1
ENSG00000063169	GLTSCR1	protein_coding	glioma tumor suppressor candidate region gene 1	-1.48039	3.37418e-08		-1.4478	8.23247e-08		0.0325809	1
ENSG00000172878	METAP1D	protein_coding	methionyl aminopeptidase type 1D (mitochondrial)	1.33089	3.38264e-08		1.30332	7.83588e-08		-0.027572	1
ENSG00000150457	LATS2	protein_coding	large tumor suppressor kinase 2	-0.690624	3.40639e-08		-0.51529	5.49984e-05		0.175334	0.934039
ENSG00000102241	HTATSF1	protein_coding	HIV-1 Tat specific factor 1	0.748191	3.42968e-08		0.824292	1.0793e-09		0.0761017	1
ENSG00000065357	DGKA	protein_coding	diacylglycerol kinase, alpha 80kDa	-0.584896	3.44253e-08		-0.619309	5.18612e-09		-0.0344137	1
ENSG00000131037	EPS8L1	protein_coding	EPS8-like 1	-2.00708	3.51239e-08		-1.90251	2.85952e-07		0.104568	1
ENSG00000105662	CRTC1	protein_coding	CREB regulated transcription coactivator 1	-1.58887	3.51691e-08		-1.64555	1.4825e-08		-0.0566726	1
ENSG00000170779	CDCA4	protein_coding	cell division cycle associated 4	0.800863	3.58564e-08		0.895918	6.04293e-10		0.0950544	1
ENSG00000125968	ID1	protein_coding	inhibitor of DNA binding 1, dominant negative helix-loop-helix protein	-1.36134	3.67416e-08		-1.20991	1.46336e-06		0.151434	1
ENSG00000068400	GRIPAP1	protein_coding	GRIP1 associated protein 1	-0.617779	3.74184e-08		-0.492982	1.56343e-05		0.124797	1
ENSG00000165794	SLC39A2	protein_coding	solute carrier family 39 (zinc transporter), member 2	-2.62384	3.84674e-08		-2.45377	5.21731e-07		0.170072	1
ENSG00000163428	LRRC58	protein_coding	leucine rich repeat containing 58	1.0207	3.8893e-08		1.01627	5.24786e-08		-0.00442713	1
ENSG00000266714	MYO15B	transcribed_unprocessed_pseudogene	myosin XVB pseudogene	-2.5423	3.91536e-08		-2.7625	4.35268e-09		-0.220196	1
ENSG00000175309	PHYKPL	protein_coding	5-phosphohydroxy-L-lysine phospho-lyase	-0.862887	3.92936e-08		-0.949391	1.51076e-09		-0.0865043	1
ENSG00000187109	NAP1L1	protein_coding	nucleosome assembly protein 1-like 1	0.524971	3.99326e-08		0.454011	2.81443e-06		-0.0709601	1
ENSG00000145332	KLHL8	protein_coding	kelch-like family member 8	0.730091	4.00812e-08		0.674968	5.01271e-07		-0.0551231	1
ENSG00000130348	QRSL1	protein_coding	glutaminyl-tRNA synthase (glutamine-hydrolyzing)-like 1	0.732091	4.02809e-08		0.721766	7.10849e-08		-0.0103251	1
ENSG00000173674	EIF1AX	protein_coding	eukaryotic translation initiation factor 1A, X-linked	1.17232	4.1747e-08		1.23232	9.18281e-09		0.059993	1
ENSG00000140750	ARHGAP17	protein_coding	Rho GTPase activating protein 17	-0.764113	4.21429e-08		-0.7013	5.77867e-07		0.0628136	1
ENSG00000186462	NAP1L2	protein_coding	nucleosome assembly protein 1-like 2	2.107	4.2816e-08		2.09895	6.26688e-08		-0.00805236	1
ENSG00000182484	WASH6P	transcribed_unprocessed_pseudogene	WAS protein family homolog 6 pseudogene	-0.656972	4.32995e-08		-0.717869	2.07039e-09		-0.0608975	1
ENSG00000140534	TICRR	protein_coding	TOPBP1-interacting checkpoint and replication regulator	1.30178	4.3333e-08		0.987325	5.46672e-05		-0.314456	0.976883
ENSG00000138660	AP1AR	protein_coding	adaptor-related protein complex 1 associated regulatory protein	0.817359	4.38712e-08		1.03542	1.95076e-12		0.21806	0.833365
ENSG00000256269	HMBS	protein_coding	hydroxymethylbilane synthase	0.896449	4.39839e-08		0.933344	1.19718e-08		0.0368952	1
ENSG00000083635	NUFIP1	protein_coding	nuclear fragile X mental retardation protein interacting protein 1	1.07168	4.43772e-08		1.15586	3.4052e-09		0.0841805	1
ENSG00000231925	TAPBP	protein_coding	TAP binding protein (tapasin)	-0.582852	4.44557e-08		-0.5699	1.00353e-07		0.0129526	1
ENSG00000106028	SSBP1	protein_coding	single-stranded DNA binding protein 1, mitochondrial	1.09141	4.46535e-08		1.03401	2.84899e-07		-0.0573993	1
ENSG00000161960	EIF4A1	protein_coding	eukaryotic translation initiation factor 4A1	0.7752	4.50441e-08		0.760517	9.42281e-08		-0.0146828	1
ENSG00000139044	B4GALNT3	protein_coding	beta-1,4-N-acetyl-galactosaminyl transferase 3	-0.683561	4.53958e-08		-0.711212	1.32544e-08		-0.0276511	1
ENSG00000196636	ACN9	protein_coding	ACN9 homolog (S. cerevisiae)	1.09968	4.5809e-08		1.10847	4.00819e-08		0.00878514	1
ENSG00000132359	RAP1GAP2	protein_coding	RAP1 GTPase activating protein 2	-0.925802	4.60288e-08		-0.833074	1.17649e-06		0.0927274	1
ENSG00000172382	PRSS27	protein_coding	protease, serine 27	-2.90332	4.61337e-08		-2.78088	2.98464e-07		0.122446	1
ENSG00000073605	GSDMB	protein_coding	gasdermin B	-1.81201	4.64097e-08		-2.23359	1.86344e-11		-0.421574	1
ENSG00000277462	ZNF670	protein_coding	zinc finger protein 670	1.48486	4.6449e-08		1.38	5.21305e-07		-0.104861	1
ENSG00000128604	IRF5	protein_coding	interferon regulatory factor 5	-1.65484	4.67893e-08		-1.77561	5.9278e-09		-0.120773	1
ENSG00000117676	RPS6KA1	protein_coding	ribosomal protein S6 kinase, 90kDa, polypeptide 1	0.33246	4.69601e-08		0.221897	0.000437626		-0.110563	0.576388
ENSG00000100038	TOP3B	protein_coding	topoisomerase (DNA) III beta	-0.803252	4.70042e-08		-0.98731	1.4086e-11		-0.184059	1
ENSG00000272419	RP11-403I13.8	processed_transcript		-1.35885	4.74104e-08		-1.26835	4.38198e-07		0.0905024	1
ENSG00000006047	YBX2	protein_coding	Y box binding protein 2	-2.50018	4.75691e-08		-1.98807	1.75134e-05		0.512101	1
ENSG00000149474	CSRP2BP	protein_coding	CSRP2 binding protein	0.851689	4.76695e-08		0.836209	9.66835e-08		-0.0154808	1
ENSG00000188906	LRRK2	protein_coding	leucine-rich repeat kinase 2	-1.72817	4.85788e-08		-1.90454	2.50482e-09		-0.176375	1
ENSG00000143590	EFNA3	protein_coding	ephrin-A3	-1.464	4.86531e-08		-1.39757	2.62493e-07		0.0664292	1
ENSG00000099860	GADD45B	protein_coding	growth arrest and DNA-damage-inducible, beta	-0.759743	4.89158e-08		-0.600819	2.21373e-05		0.158923	1
ENSG00000067334	DNTTIP2	protein_coding	deoxynucleotidyltransferase, terminal, interacting protein 2	0.781373	4.90896e-08		0.869352	1.14253e-09		0.0879787	1
ENSG00000136425	CIB2	protein_coding	calcium and integrin binding family member 2	-1.46724	4.92957e-08		-1.14987	2.72928e-05		0.317368	1
ENSG00000148498	PARD3	protein_coding	par-3 family cell polarity regulator	-0.77224	4.94385e-08		-0.492701	0.000819977		0.279539	0.524349
ENSG00000139668	WDFY2	protein_coding	WD repeat and FYVE domain containing 2	-0.65437	4.97501e-08		-0.727475	1.21179e-09		-0.0731052	1
ENSG00000068438	FTSJ1	protein_coding	FtsJ RNA methyltransferase homolog 1 (E. coli)	0.783699	4.99864e-08		0.842093	4.54323e-09		0.0583945	1
ENSG00000106049	HIBADH	protein_coding	3-hydroxyisobutyrate dehydrogenase	0.698893	5.01382e-08		0.647129	5.75922e-07		-0.0517646	1
ENSG00000184900	SUMO3	protein_coding	small ubiquitin-like modifier 3	0.546636	5.05014e-08		0.456811	7.63188e-06		-0.0898247	1
ENSG00000167670	CHAF1A	protein_coding	chromatin assembly factor 1, subunit A (p150)	1.18735	5.06511e-08		1.07748	1.07734e-06		-0.109866	1
ENSG00000166181	API5	protein_coding	apoptosis inhibitor 5	0.68982	5.07907e-08		0.694827	4.47342e-08		0.00500707	1
ENSG00000084676	NCOA1	protein_coding	nuclear receptor coactivator 1	-0.833996	5.12795e-08		-0.398704	0.0142753		0.435292	0.0779247
ENSG00000129467	ADCY4	protein_coding	adenylate cyclase 4	-2.46069	5.21999e-08		-2.63332	1.11016e-08		-0.172627	1
ENSG00000141458	NPC1	protein_coding	Niemann-Pick disease, type C1	-0.704673	5.22435e-08		-0.423804	0.00172996		0.280869	0.393235
ENSG00000186638	KIF24	protein_coding	kinesin family member 24	0.96578	5.22435e-08		1.00948	1.28901e-08		0.0437043	1
ENSG00000106683	LIMK1	protein_coding	LIM domain kinase 1	-1.02654	5.25729e-08		-1.13847	1.5597e-09		-0.111928	1
ENSG00000169231	THBS3	protein_coding	thrombospondin 3	-1.20314	5.27681e-08		-1.37217	5.298e-10		-0.169025	1
ENSG00000121621	KIF18A	protein_coding	kinesin family member 18A	1.47312	5.28889e-08		1.3286	1.3842e-06		-0.144525	1
ENSG00000196209	SIRPB2	protein_coding	signal-regulatory protein beta 2	-2.10217	5.34866e-08		-2.10149	8.62767e-08		0.000678952	1
ENSG00000119801	YPEL5	protein_coding	yippee-like 5 (Drosophila)	-1.24333	5.39547e-08		-0.986446	2.51273e-05		0.256881	1
ENSG00000131981	LGALS3	protein_coding	lectin, galactoside-binding, soluble, 3	-0.935231	5.50988e-08		-0.837047	1.57721e-06		0.0981842	1
ENSG00000110328	GALNT18	protein_coding	polypeptide N-acetylgalactosaminyltransferase 18	0.565422	5.52816e-08		0.449133	2.42345e-05		-0.116289	1
ENSG00000182180	MRPS16	protein_coding	mitochondrial ribosomal protein S16	0.874677	5.53733e-08		0.922384	1.0494e-08		0.0477076	1
ENSG00000247077	PGAM5	protein_coding	phosphoglycerate mutase family member 5	1.04039	5.53733e-08		1.08545	1.5676e-08		0.0450626	1
ENSG00000182220	ATP6AP2	protein_coding	ATPase, H+ transporting, lysosomal accessory protein 2	0.551538	5.54753e-08		0.550607	6.45119e-08		-0.000930848	1
ENSG00000154930	ACSS1	protein_coding	acyl-CoA synthetase short-chain family member 1	1.33825	5.5497e-08		0.827737	0.0014005		-0.510517	0.378316
ENSG00000166260	COX11	protein_coding	COX11 cytochrome c oxidase copper chaperone	0.939706	5.58487e-08		0.88254	4.36812e-07		-0.0571658	1
ENSG00000109911	ELP4	protein_coding	elongator acetyltransferase complex subunit 4	0.789528	5.61146e-08		0.768057	1.49401e-07		-0.021471	1
ENSG00000159267	HLCS	protein_coding	holocarboxylase synthetase (biotin-(proprionyl-CoA-carboxylase (ATP-hydrolysing)) ligase)	0.87933	5.77488e-08		0.963486	2.49316e-09		0.0841554	1
ENSG00000117751	PPP1R8	protein_coding	protein phosphatase 1, regulatory subunit 8	0.688097	5.83983e-08		0.697533	4.14378e-08		0.0094361	1
ENSG00000177595	PIDD1	protein_coding	p53-induced death domain protein 1	-0.949671	5.87901e-08		-1.05378	1.80044e-09		-0.104107	1
ENSG00000138382	METTL5	protein_coding	methyltransferase like 5	0.583731	5.89197e-08		0.577703	9.0333e-08		-0.00602797	1
ENSG00000156802	ATAD2	protein_coding	ATPase family, AAA domain containing 2	1.07572	5.93059e-08		1.0252	3.1039e-07		-0.0505145	1
ENSG00000253846	PCDHGA10	protein_coding	protocadherin gamma subfamily A, 10	-1.78278	5.93641e-08		-1.88666	1.32081e-08		-0.103877	1
ENSG00000025708	TYMP	protein_coding	thymidine phosphorylase	-1.7719	5.9985e-08		-1.8373	2.6493e-08		-0.0654019	1
ENSG00000176619	LMNB2	protein_coding	lamin B2	1.19821	6.03322e-08		1.04754	3.19022e-06		-0.150675	1
ENSG00000088766	CRLS1	protein_coding	cardiolipin synthase 1	0.692277	6.03808e-08		0.690422	7.27318e-08		-0.001855	1
ENSG00000147041	SYTL5	protein_coding	synaptotagmin-like 5	-2.81434	6.0747e-08		-3.14759	2.96374e-09		-0.333251	1
ENSG00000213918	DNASE1	protein_coding	deoxyribonuclease I	-1.1017	6.13482e-08		-1.45817	6.8088e-13		-0.356464	0.715871
ENSG00000175879	HOXD8	protein_coding	homeobox D8	-2.80858	6.27126e-08		-2.47752	2.92653e-06		0.331061	1
ENSG00000103365	GGA2	protein_coding	golgi-associated, gamma adaptin ear containing, ARF binding protein 2	-0.524848	6.30419e-08		-0.498661	3.25292e-07		0.026187	1
ENSG00000144036	EXOC6B	protein_coding	exocyst complex component 6B	-0.655866	6.42369e-08		-0.545516	9.75541e-06		0.11035	1
ENSG00000137959	IFI44L	protein_coding	interferon-induced protein 44-like	-2.40913	6.505e-08		-2.63847	5.48799e-09		-0.229338	1
ENSG00000140398	NEIL1	protein_coding	nei endonuclease VIII-like 1 (E. coli)	-1.37187	6.5198e-08		-1.93216	2.72266e-14		-0.560286	0.431243
ENSG00000261061	RP11-303E16.2	sense_intronic		2.02013	6.54335e-08		1.9906	1.33166e-07		-0.0295337	1
ENSG00000167632	TRAPPC9	protein_coding	trafficking protein particle complex 9	-0.861289	6.68967e-08		-0.809029	4.82168e-07		0.0522604	1
ENSG00000132330	SCLY	protein_coding	selenocysteine lyase	1.4719	6.85197e-08		1.31317	2.22363e-06		-0.158731	1
ENSG00000114529	C3orf52	protein_coding	chromosome 3 open reading frame 52	-1.23983	6.86641e-08		-0.880358	0.000198788		0.359475	0.848806
ENSG00000177192	PUS1	protein_coding	pseudouridylate synthase 1	1.19226	6.89563e-08		1.30859	3.09885e-09		0.116334	1
ENSG00000079805	DNM2	protein_coding	dynamin 2	-0.596568	6.96228e-08		-0.514301	4.52336e-06		0.0822666	1
ENSG00000115368	WDR75	protein_coding	WD repeat domain 75	0.65561	6.97131e-08		0.746	6.80537e-10		0.0903907	1
ENSG00000165102	HGSNAT	protein_coding	heparan-alpha-glucosaminide N-acetyltransferase	-0.645974	7.13768e-08		-0.6648	3.11018e-08		-0.0188254	1
ENSG00000175279	APITD1	protein_coding	apoptosis-inducing, TAF9-like domain 1	1.36179	7.27186e-08		1.29015	4.48869e-07		-0.0716476	1
ENSG00000151090	THRB	protein_coding	thyroid hormone receptor, beta	-1.48172	7.32637e-08		-1.26127	6.86389e-06		0.220449	1
ENSG00000106714	CNTNAP3	protein_coding	contactin associated protein-like 3	-1.06902	7.34046e-08		-1.07185	7.98169e-08		-0.00282991	1
ENSG00000104870	FCGRT	protein_coding	Fc fragment of IgG, receptor, transporter, alpha	-1.41744	7.34144e-08		-1.16542	1.46074e-05		0.252018	1
ENSG00000189060	H1F0	protein_coding	H1 histone family, member 0	-1.36681	7.41885e-08		-0.864289	0.0011373		0.502521	0.541641
ENSG00000125821	DTD1	protein_coding	D-tyrosyl-tRNA deacylase 1	0.980624	7.49865e-08		1.00038	4.50571e-08		0.0197531	1
ENSG00000166166	TRMT61A	protein_coding	tRNA methyltransferase 61A	1.23147	7.68572e-08		1.38858	1.17823e-09		0.157118	1
ENSG00000145604	SKP2	protein_coding	S-phase kinase-associated protein 2, E3 ubiquitin protein ligase	1.56244	7.71182e-08		1.35402	5.03642e-06		-0.208421	1
ENSG00000133401	PDZD2	protein_coding	PDZ domain containing 2	-0.828344	7.74926e-08		-0.410368	0.0124832		0.417975	0.109447
ENSG00000269556	TMEM185A	protein_coding	transmembrane protein 185A	-0.9403	7.74926e-08		-0.826547	3.03026e-06		0.113753	1
ENSG00000125703	ATG4C	protein_coding	autophagy related 4C, cysteine peptidase	1.14931	7.80405e-08		1.09204	4.2986e-07		-0.0572716	1
ENSG00000176623	RMDN1	protein_coding	regulator of microtubule dynamics 1	0.777554	7.82262e-08		0.633553	1.82239e-05		-0.144001	1
ENSG00000156299	TIAM1	protein_coding	T-cell lymphoma invasion and metastasis 1	-1.00282	7.8269e-08		-0.87207	4.20223e-06		0.130752	1
ENSG00000033011	ALG1	protein_coding	ALG1, chitobiosyldiphosphodolichol beta-mannosyltransferase	1.05505	7.84922e-08		0.976913	8.75775e-07		-0.0781348	1
ENSG00000113916	BCL6	protein_coding	B-cell CLL/lymphoma 6	-1.72634	7.84922e-08		-1.68147	2.47153e-07		0.0448632	1
ENSG00000157764	BRAF	protein_coding	B-Raf proto-oncogene, serine/threonine kinase	-0.830139	7.85843e-08		-0.690712	1.10601e-05		0.139427	1
ENSG00000152219	ARL14EP	protein_coding	ADP-ribosylation factor-like 14 effector protein	0.782252	7.94581e-08		0.767961	1.55982e-07		-0.0142915	1
ENSG00000204866	IGFL2	protein_coding	IGF-like family member 2	-2.46834	8.04591e-08		-2.81553	1.54792e-09		-0.347189	1
ENSG00000181544	FANCB	protein_coding	Fanconi anemia, complementation group B	1.54505	8.15729e-08		1.44212	7.80598e-07		-0.102925	1
ENSG00000105011	ASF1B	protein_coding	anti-silencing function 1B histone chaperone	1.10356	8.23548e-08		0.979851	2.73545e-06		-0.123707	1
ENSG00000188921	PTPLAD2	protein_coding	protein tyrosine phosphatase-like A domain containing 2	0.852973	8.5175e-08		0.769959	1.81578e-06		-0.0830133	1
ENSG00000111775	COX6A1	protein_coding	cytochrome c oxidase subunit VIa polypeptide 1	0.464056	8.53535e-08		0.435925	5.93037e-07		-0.028131	1
ENSG00000101138	CSTF1	protein_coding	cleavage stimulation factor, 3' pre-RNA, subunit 1, 50kDa	0.504134	8.59887e-08		0.485578	2.94887e-07		-0.0185569	1
ENSG00000149577	SIDT2	protein_coding	SID1 transmembrane family, member 2	-1.0448	8.67254e-08		-0.982817	6.0292e-07		0.0619844	1
ENSG00000108064	TFAM	protein_coding	transcription factor A, mitochondrial	1.02371	8.71297e-08		1.00878	1.59879e-07		-0.014936	1
ENSG00000152556	PFKM	protein_coding	phosphofructokinase, muscle	0.733912	8.7241e-08		0.609786	1.26356e-05		-0.124126	1
ENSG00000137312	FLOT1	protein_coding	flotillin 1	-0.971694	8.82249e-08		-0.837451	5.58939e-06		0.134243	1
ENSG00000119042	SATB2	protein_coding	SATB homeobox 2	-1.97605	8.86662e-08		-1.80283	1.52556e-06		0.17322	1
ENSG00000181577	C6orf223	protein_coding	chromosome 6 open reading frame 223	1.99632	8.88614e-08		1.98756	1.27853e-07		-0.00876429	1
ENSG00000119508	NR4A3	protein_coding	nuclear receptor subfamily 4, group A, member 3	-2.78824	8.91161e-08		-2.46662	3.76848e-06		0.321621	1
ENSG00000255501	CARD18	protein_coding	caspase recruitment domain family, member 18	-1.84969	8.99034e-08		-1.60315	5.58277e-06		0.246541	1
ENSG00000155827	RNF20	protein_coding	ring finger protein 20, E3 ubiquitin protein ligase	0.552868	9.1478e-08		0.536727	2.49055e-07		-0.016141	1
ENSG00000116957	TBCE	protein_coding	tubulin folding cofactor E	0.890545	9.16594e-08		0.852576	3.85765e-07		-0.0379691	1
ENSG00000279841	RP11-274A11.4	TEC		-1.8132	9.20109e-08		-1.95298	1.4746e-08		-0.139786	1
ENSG00000162385	MAGOH	protein_coding	mago-nashi homolog, proliferation-associated (Drosophila)	1.01582	9.2856e-08		0.974277	3.76314e-07		-0.0415444	1
ENSG00000135709	KIAA0513	protein_coding	KIAA0513	-1.62747	9.28588e-08		-1.66394	6.31135e-08		-0.0364617	1
ENSG00000135316	SYNCRIP	protein_coding	synaptotagmin binding, cytoplasmic RNA interacting protein	0.759667	9.32546e-08		0.835907	3.93588e-09		0.0762402	1
ENSG00000137393	RNF144B	protein_coding	ring finger protein 144B	-0.882352	9.32546e-08		-0.660557	9.80361e-05		0.221796	0.982429
ENSG00000138430	OLA1	protein_coding	Obg-like ATPase 1	0.585279	9.32546e-08		0.54307	9.12115e-07		-0.0422091	1
ENSG00000169684	CHRNA5	protein_coding	cholinergic receptor, nicotinic, alpha 5 (neuronal)	2.2006	9.32792e-08		2.0598	9.07877e-07		-0.140803	1
ENSG00000117054	ACADM	protein_coding	acyl-CoA dehydrogenase, C-4 to C-12 straight chain	1.00995	9.39538e-08		0.975598	3.13542e-07		-0.0343477	1
ENSG00000185963	BICD2	protein_coding	bicaudal D homolog 2 (Drosophila)	-0.635169	9.48495e-08		-0.565153	2.71007e-06		0.0700169	1
ENSG00000051341	POLQ	protein_coding	polymerase (DNA directed), theta	1.32718	9.52818e-08		1.31753	1.48198e-07		-0.00964286	1
ENSG00000108821	COL1A1	protein_coding	collagen, type I, alpha 1	-2.37637	9.59907e-08		-2.60085	8.65817e-09		-0.224471	1
ENSG00000171202	TMEM126A	protein_coding	transmembrane protein 126A	1.21785	9.86404e-08		1.28752	1.84486e-08		0.0696749	1
ENSG00000232119	MCTS1	protein_coding	malignant T cell amplified sequence 1	0.815714	9.89365e-08		0.792509	2.69399e-07		-0.0232051	1
ENSG00000180901	KCTD2	protein_coding	potassium channel tetramerization domain containing 2	-0.79615	9.95018e-08		-0.810932	6.27737e-08		-0.0147817	1
ENSG00000197771	MCMBP	protein_coding	minichromosome maintenance complex binding protein	0.679373	9.95018e-08		0.790983	4.23733e-10		0.111609	1
ENSG00000120071	KANSL1	protein_coding	KAT8 regulatory NSL complex subunit 1	-0.815551	1.00901e-07		-0.640226	4.1949e-05		0.175325	1
ENSG00000065978	YBX1	protein_coding	Y box binding protein 1	0.723865	1.01083e-07		0.650885	2.22932e-06		-0.07298	1
ENSG00000138231	DBR1	protein_coding	debranching RNA lariats 1	0.865985	1.03273e-07		0.965021	2.58819e-09		0.0990366	1
ENSG00000090975	PITPNM2	protein_coding	phosphatidylinositol transfer protein, membrane-associated 2	-1.47294	1.03556e-07		-1.42057	3.87022e-07		0.0523689	1
ENSG00000100441	KHNYN	protein_coding	KH and NYN domain containing	-0.893451	1.03709e-07		-0.850415	5.11597e-07		0.0430363	1
ENSG00000162623	TYW3	protein_coding	tRNA-yW synthesizing protein 3 homolog (S. cerevisiae)	0.898855	1.03821e-07		0.75892	1.03505e-05		-0.139935	1
ENSG00000148843	PDCD11	protein_coding	programmed cell death 11	0.79777	1.05201e-07		0.942315	2.51874e-10		0.144546	1
ENSG00000164649	CDCA7L	protein_coding	cell division cycle associated 7-like	1.11798	1.05201e-07		1.15921	3.87735e-08		0.0412256	1
ENSG00000057657	PRDM1	protein_coding	PR domain containing 1, with ZNF domain	-1.51847	1.06094e-07		-0.713322	0.0208852		0.805151	0.0959056
ENSG00000100304	TTLL12	protein_coding	tubulin tyrosine ligase-like family member 12	0.521181	1.06833e-07		0.47736	1.43222e-06		-0.043821	1
ENSG00000089195	TRMT6	protein_coding	tRNA methyltransferase 6	1.05839	1.08113e-07		1.29345	5.71838e-11		0.235059	1
ENSG00000232445	RP11-132A1.4	antisense		1.49584	1.10989e-07		1.55393	3.69845e-08		0.0580902	1
ENSG00000154920	EME1	protein_coding	essential meiotic structure-specific endonuclease 1	1.58875	1.11048e-07		1.17658	0.000147307		-0.412169	0.911766
ENSG00000132688	NES	protein_coding	nestin	-2.38918	1.12339e-07		-1.62779	0.000451766		0.761389	0.85215
ENSG00000142864	SERBP1	protein_coding	SERPINE1 mRNA binding protein 1	0.637526	1.12382e-07		0.501708	4.40645e-05		-0.135818	1
ENSG00000198824	CHAMP1	protein_coding	chromosome alignment maintaining phosphoprotein 1	1.07277	1.14878e-07		1.11718	3.45944e-08		0.0444121	1
ENSG00000116489	CAPZA1	protein_coding	capping protein (actin filament) muscle Z-line, alpha 1	0.61431	1.16633e-07		0.611324	1.49406e-07		-0.00298585	1
ENSG00000082701	GSK3B	protein_coding	glycogen synthase kinase 3 beta	-0.423922	1.16776e-07		-0.3147	0.000123545		0.109221	0.959441
ENSG00000129084	PSMA1	protein_coding	proteasome (prosome, macropain) subunit, alpha type, 1	0.702211	1.17312e-07		0.56057	3.4731e-05		-0.141641	1
ENSG00000010072	SPRTN	protein_coding	SprT-like N-terminal domain	0.79373	1.17429e-07		0.835624	2.4329e-08		0.0418937	1
ENSG00000005700	IBTK	protein_coding	inhibitor of Bruton agammaglobulinemia tyrosine kinase	0.727645	1.17454e-07		0.774887	1.65611e-08		0.0472421	1
ENSG00000121350	PYROXD1	protein_coding	pyridine nucleotide-disulphide oxidoreductase domain 1	1.13222	1.18852e-07		1.4244	1.68174e-11		0.292179	0.94534
ENSG00000213593	TMX2	protein_coding	thioredoxin-related transmembrane protein 2	0.605058	1.20408e-07		0.740838	5.62369e-11		0.13578	1
ENSG00000165283	STOML2	protein_coding	stomatin (EPB72)-like 2	0.924919	1.20863e-07		0.906819	2.53834e-07		-0.0180991	1
ENSG00000166716	ZNF592	protein_coding	zinc finger protein 592	-0.659558	1.20934e-07		-0.521091	4.04296e-05		0.138467	1
ENSG00000049769	PPP1R3F	protein_coding	protein phosphatase 1, regulatory subunit 3F	-1.57019	1.2244e-07		-1.30202	1.37284e-05		0.268163	1
ENSG00000117748	RPA2	protein_coding	replication protein A2, 32kDa	0.83745	1.25076e-07		0.878407	2.98903e-08		0.0409572	1
ENSG00000138316	ADAMTS14	protein_coding	ADAM metallopeptidase with thrombospondin type 1 motif, 14	-2.55628	1.26283e-07		-2.74945	3.11183e-08		-0.193174	1
ENSG00000163975	MFI2	protein_coding	antigen p97 (melanoma associated) identified by monoclonal antibodies 133.2 and 96.5	-2.16828	1.27775e-07		-1.85392	1.12608e-05		0.314353	1
ENSG00000118503	TNFAIP3	protein_coding	tumor necrosis factor, alpha-induced protein 3	1.80934	1.28875e-07		1.88294	5.28549e-08		0.0735952	1
ENSG00000197860	SGTB	protein_coding	small glutamine-rich tetratricopeptide repeat (TPR)-containing, beta	0.820644	1.29797e-07		0.962815	3.86452e-10		0.142171	1
ENSG00000196497	IPO4	protein_coding	importin 4	1.57141	1.32515e-07		1.57382	1.67119e-07		0.00240677	1
ENSG00000145147	SLIT2	protein_coding	slit homolog 2 (Drosophila)	-2.51449	1.32962e-07		-2.1262	1.46175e-05		0.388292	1
ENSG00000072518	MARK2	protein_coding	MAP/microtubule affinity-regulating kinase 2	-0.547103	1.33971e-07		-0.334932	0.00191899		0.212172	0.432583
ENSG00000134070	IRAK2	protein_coding	interleukin-1 receptor-associated kinase 2	-1.7917	1.34124e-07		-1.51286	1.33603e-05		0.278835	1
ENSG00000124942	AHNAK	protein_coding	AHNAK nucleoprotein	-0.815804	1.35362e-07		-1.01317	3.8215e-11		-0.197363	1
ENSG00000116698	SMG7	protein_coding	SMG7 nonsense mediated mRNA decay factor	-1.41618	1.35453e-07		-1.0974	6.99028e-05		0.31878	1
ENSG00000185864	NPIPB4	protein_coding	nuclear pore complex interacting protein family, member B4	-1.75173	1.35453e-07		-1.37413	5.57417e-05		0.377598	1
ENSG00000189057	FAM111B	protein_coding	family with sequence similarity 111, member B	2.10918	1.35708e-07		1.9813	1.23865e-06		-0.127881	1
ENSG00000110321	EIF4G2	protein_coding	eukaryotic translation initiation factor 4 gamma, 2	-0.328513	1.37087e-07		-0.117788	0.0901969		0.210725	0.00982399
ENSG00000110871	COQ5	protein_coding	coenzyme Q5 homolog, methyltransferase (S. cerevisiae)	0.617196	1.37593e-07		0.62495	1.00729e-07		0.00775372	1
ENSG00000104408	EIF3E	protein_coding	eukaryotic translation initiation factor 3, subunit E	0.488836	1.37844e-07		0.45348	1.27299e-06		-0.0353563	1
ENSG00000185624	P4HB	protein_coding	prolyl 4-hydroxylase, beta polypeptide	0.321868	1.37884e-07		0.250534	6.03891e-05		-0.0713338	1
ENSG00000157036	EXOG	protein_coding	endo/exonuclease (5'-3'), endonuclease G-like	1.27956	1.38887e-07		1.16259	2.3648e-06		-0.116972	1
ENSG00000006016	CRLF1	protein_coding	cytokine receptor-like factor 1	-2.44673	1.38931e-07		-2.15568	6.41252e-06		0.291053	1
ENSG00000158042	MRPL17	protein_coding	mitochondrial ribosomal protein L17	0.710502	1.38935e-07		0.831276	5.2748e-10		0.120774	1
ENSG00000091527	CDV3	protein_coding	CDV3 homolog (mouse)	0.659673	1.3913e-07		0.801101	1.08194e-10		0.141427	1
ENSG00000141378	PTRH2	protein_coding	peptidyl-tRNA hydrolase 2	0.814583	1.4176e-07		0.901262	4.99694e-09		0.0866792	1
ENSG00000119912	IDE	protein_coding	insulin-degrading enzyme	0.573269	1.41794e-07		0.523597	1.95911e-06		-0.049672	1
ENSG00000145220	LYAR	protein_coding	Ly1 antibody reactive	1.43338	1.4214e-07		1.52411	2.53352e-08		0.0907329	1
ENSG00000111057	KRT18	protein_coding	keratin 18	1.24227	1.43372e-07		0.669289	0.00779629		-0.572981	0.230541
ENSG00000111684	LPCAT3	protein_coding	lysophosphatidylcholine acyltransferase 3	0.608506	1.4617e-07		0.733311	1.42186e-10		0.124805	1
ENSG00000111832	RWDD1	protein_coding	RWD domain containing 1	0.68482	1.46955e-07		0.681438	1.89129e-07		-0.00338131	1
ENSG00000162924	REL	protein_coding	v-rel avian reticuloendotheliosis viral oncogene homolog	-1.05809	1.46955e-07		-0.935326	4.63264e-06		0.122763	1
ENSG00000094804	CDC6	protein_coding	cell division cycle 6	1.8671	1.47174e-07		1.89345	1.39346e-07		0.0263544	1
ENSG00000275066	SYNRG	protein_coding	synergin, gamma	-0.654668	1.49076e-07		-0.706286	1.41461e-08		-0.0516176	1
ENSG00000198865	CCDC152	protein_coding	coiled-coil domain containing 152	2.48458	1.49831e-07		2.18265	6.55166e-06		-0.30193	1
ENSG00000163346	PBXIP1	protein_coding	pre-B-cell leukemia homeobox interacting protein 1	-1.49936	1.53237e-07		-1.63454	1.22516e-08		-0.135183	1
ENSG00000165704	HPRT1	protein_coding	hypoxanthine phosphoribosyltransferase 1	0.788785	1.533e-07		0.764329	4.32268e-07		-0.0244555	1
ENSG00000096070	BRPF3	protein_coding	bromodomain and PHD finger containing, 3	-1.05124	1.54267e-07		-0.838322	3.90858e-05		0.212923	1
ENSG00000251322	SHANK3	processed_transcript	SH3 and multiple ankyrin repeat domains 3	-1.2725	1.57339e-07		-1.43997	3.15196e-09		-0.167469	1
ENSG00000141068	KSR1	protein_coding	kinase suppressor of ras 1	-1.63194	1.59443e-07		-1.61221	3.07012e-07		0.0197287	1
ENSG00000166272	WBP1L	protein_coding	WW domain binding protein 1-like	-0.831191	1.61234e-07		-0.931541	3.98077e-09		-0.10035	1
ENSG00000165055	METTL2B	protein_coding	methyltransferase like 2B	0.839706	1.61698e-07		0.880614	4.00819e-08		0.0409073	1
ENSG00000120697	ALG5	protein_coding	ALG5, dolichyl-phosphate beta-glucosyltransferase	0.904844	1.61986e-07		1.00112	6.04274e-09		0.0962776	1
ENSG00000165959	CLMN	protein_coding	calmin (calponin-like, transmembrane)	-1.1103	1.62033e-07		-0.973085	5.99778e-06		0.13722	1
ENSG00000143303	RRNAD1	protein_coding	ribosomal RNA adenine dimethylase domain containing 1	-1.0324	1.62302e-07		-0.973281	9.80864e-07		0.0591152	1
ENSG00000133835	HSD17B4	protein_coding	hydroxysteroid (17-beta) dehydrogenase 4	0.586519	1.66674e-07		0.51166	6.72698e-06		-0.0748589	1
ENSG00000024048	UBR2	protein_coding	ubiquitin protein ligase E3 component n-recognin 2	-0.562319	1.67699e-07		-0.600645	2.23419e-08		-0.038326	1
ENSG00000100578	KIAA0586	protein_coding	KIAA0586	0.830976	1.69865e-07		0.717281	8.96245e-06		-0.113695	1
ENSG00000134490	TMEM241	protein_coding	transmembrane protein 241	0.960658	1.70348e-07		1.19057	5.02191e-11		0.229915	0.950244
ENSG00000142156	COL6A1	protein_coding	collagen, type VI, alpha 1	-1.72873	1.71007e-07		-1.8649	2.14792e-08		-0.136171	1
ENSG00000160957	RECQL4	protein_coding	RecQ protein-like 4	1.38623	1.71712e-07		1.22966	5.14987e-06		-0.15657	1
ENSG00000144867	SRPRB	protein_coding	signal recognition particle receptor, B subunit	0.83338	1.72785e-07		0.932784	4.35044e-09		0.0994042	1
ENSG00000186352	ANKRD37	protein_coding	ankyrin repeat domain 37	-1.39628	1.74851e-07		-1.39244	2.38096e-07		0.00383703	1
ENSG00000105700	KXD1	protein_coding	KxDL motif containing 1	0.580043	1.75211e-07		0.538154	1.56387e-06		-0.0418882	1
ENSG00000066654	THUMPD1	protein_coding	THUMP domain containing 1	0.466595	1.75788e-07		0.508794	1.09805e-08		0.0421993	1
ENSG00000116030	SUMO1	protein_coding	small ubiquitin-like modifier 1	0.418077	1.76345e-07		0.452004	1.47913e-08		0.0339266	1
ENSG00000197045	GMFB	protein_coding	glia maturation factor, beta	1.31879	1.76635e-07		1.23659	1.33718e-06		-0.082201	1
ENSG00000120162	MOB3B	protein_coding	MOB kinase activator 3B	0.756744	1.76677e-07		0.924544	1.12241e-10		0.1678	1
ENSG00000071794	HLTF	protein_coding	helicase-like transcription factor	0.920309	1.77356e-07		0.800228	7.90327e-06		-0.120082	1
ENSG00000161618	ALDH16A1	protein_coding	aldehyde dehydrogenase 16 family, member A1	0.65479	1.77753e-07		0.462064	0.000370885		-0.192726	0.751918
ENSG00000088367	EPB41L1	protein_coding	erythrocyte membrane protein band 4.1-like 1	-1.65522	1.77756e-07		-1.35288	3.06178e-05		0.302345	1
ENSG00000160741	CRTC2	protein_coding	CREB regulated transcription coactivator 2	-0.757874	1.78621e-07		-0.499641	0.000792334		0.258232	0.615678
ENSG00000172197	MBOAT1	protein_coding	membrane bound O-acyltransferase domain containing 1	1.28998	1.79285e-07		1.33106	7.88209e-08		0.0410763	1
ENSG00000124215	CDH26	protein_coding	cadherin 26	-1.71987	1.80401e-07		-2.03781	8.83155e-10		-0.317945	1
ENSG00000164855	TMEM184A	protein_coding	transmembrane protein 184A	-1.97602	1.80401e-07		-1.98448	2.44769e-07		-0.00846167	1
ENSG00000079387	SENP1	protein_coding	SUMO1/sentrin specific peptidase 1	0.561609	1.8105e-07		0.665935	3.92334e-10		0.104327	1
ENSG00000083290	ULK2	protein_coding	unc-51 like autophagy activating kinase 2	-0.682467	1.84196e-07		-0.484429	0.00031547		0.198038	0.860188
ENSG00000104325	DECR1	protein_coding	2,4-dienoyl CoA reductase 1, mitochondrial	0.678935	1.85757e-07		0.48353	0.000327711		-0.195405	0.825347
ENSG00000095209	TMEM38B	protein_coding	transmembrane protein 38B	1.09157	1.8664e-07		1.05158	6.38824e-07		-0.0399899	1
ENSG00000136758	YME1L1	protein_coding	YME1-like 1 ATPase	0.431692	1.8664e-07		0.469757	1.28901e-08		0.038065	1
ENSG00000103257	SLC7A5	protein_coding	solute carrier family 7 (amino acid transporter light chain, L system), member 5	1.84356	1.88646e-07		1.90928	9.52158e-08		0.0657153	1
ENSG00000155957	TMBIM4	protein_coding	transmembrane BAX inhibitor motif containing 4	0.689678	1.92008e-07		0.669557	5.04017e-07		-0.020121	1
ENSG00000184992	BRI3BP	protein_coding	BRI3 binding protein	1.4989	1.92048e-07		1.32451	6.35394e-06		-0.17439	1
ENSG00000159200	RCAN1	protein_coding	regulator of calcineurin 1	-1.46455	1.92117e-07		-1.45349	3.14434e-07		0.0110628	1
ENSG00000141562	NARF	protein_coding	nuclear prelamin A recognition factor	-0.986483	1.93042e-07		-1.13107	2.20674e-09		-0.144589	1
ENSG00000182541	LIMK2	protein_coding	LIM domain kinase 2	-0.752464	1.95607e-07		-0.709318	1.15726e-06		0.0431458	1
ENSG00000171466	ZNF562	protein_coding	zinc finger protein 562	0.50065	1.96299e-07		0.529142	3.64436e-08		0.0284923	1
ENSG00000135503	ACVR1B	protein_coding	activin A receptor, type IB	-1.14953	1.98232e-07		-0.897181	7.48632e-05		0.252347	1
ENSG00000165629	ATP5C1	protein_coding	ATP synthase, H+ transporting, mitochondrial F1 complex, gamma polypeptide 1	0.595713	1.98419e-07		0.528358	5.23045e-06		-0.0673546	1
ENSG00000178105	DDX10	protein_coding	DEAD (Asp-Glu-Ala-Asp) box polypeptide 10	0.63674	2.0158e-07		0.699848	9.86155e-09		0.0631078	1
ENSG00000084112	SSH1	protein_coding	slingshot protein phosphatase 1	-0.800312	2.01773e-07		-0.665967	2.13988e-05		0.134345	1
ENSG00000130347	RTN4IP1	protein_coding	reticulon 4 interacting protein 1	1.14012	2.01773e-07		1.13274	2.81815e-07		-0.00737923	1
ENSG00000196922	ZNF252P	unitary_pseudogene	zinc finger protein 252, pseudogene	0.939155	2.01773e-07		1.02913	1.1629e-08		0.0899763	1
ENSG00000197601	FAR1	protein_coding	fatty acyl CoA reductase 1	0.729694	2.02257e-07		0.754795	7.98634e-08		0.0251005	1
ENSG00000272391	POM121C	protein_coding	POM121 transmembrane nucleoporin C	-0.65715	2.03608e-07		-0.439595	0.000740168		0.217555	0.672748
ENSG00000095261	PSMD5	protein_coding	proteasome (prosome, macropain) 26S subunit, non-ATPase, 5	0.496565	2.03984e-07		0.537159	1.70872e-08		0.0405946	1
ENSG00000131153	GINS2	protein_coding	GINS complex subunit 2 (Psf2 homolog)	1.63674	2.03984e-07		1.514	2.27821e-06		-0.122738	1
ENSG00000092853	CLSPN	protein_coding	claspin	1.90268	2.04196e-07		1.81879	1.05466e-06		-0.0838874	1
ENSG00000103489	XYLT1	protein_coding	xylosyltransferase I	-0.959617	2.06553e-07		-0.773756	4.07194e-05		0.185861	1
ENSG00000164091	WDR82	protein_coding	WD repeat domain 82	0.547579	2.07701e-07		0.540428	3.35411e-07		-0.00715078	1
ENSG00000118197	DDX59	protein_coding	DEAD (Asp-Glu-Ala-Asp) box polypeptide 59	-0.745775	2.10656e-07		-0.525756	0.000350113		0.220019	0.845994
ENSG00000138376	BARD1	protein_coding	BRCA1 associated RING domain 1	0.716158	2.11413e-07		0.776579	1.68719e-08		0.0604208	1
ENSG00000163050	ADCK3	protein_coding	aarF domain containing kinase 3	-1.71584	2.15251e-07		-1.62768	1.28141e-06		0.0881625	1
ENSG00000185721	DRG1	protein_coding	developmentally regulated GTP binding protein 1	0.476813	2.19671e-07		0.491832	9.11373e-08		0.0150188	1
ENSG00000095002	MSH2	protein_coding	mutS homolog 2	1.24797	2.19999e-07		1.15853	2.05495e-06		-0.0894417	1
ENSG00000177337	DLGAP1-AS1	antisense	DLGAP1 antisense RNA 1	-1.83793	2.20249e-07		-1.83407	3.238e-07		0.00386728	1
ENSG00000159788	RGS12	protein_coding	regulator of G-protein signaling 12	-0.657673	2.21264e-07		-0.683065	7.66975e-08		-0.025392	1
ENSG00000011260	UTP18	protein_coding	UTP18 small subunit (SSU) processome component homolog (yeast)	0.633982	2.22068e-07		0.673684	3.56624e-08		0.0397011	1
ENSG00000125319	C17orf53	protein_coding	chromosome 17 open reading frame 53	1.36538	2.22068e-07		1.41269	9.31295e-08		0.0473137	1
ENSG00000157045	NTAN1	protein_coding	N-terminal asparagine amidase	-0.693718	2.22894e-07		-0.651105	1.42016e-06		0.0426134	1
ENSG00000257093	KIAA1147	protein_coding	KIAA1147	-1.13737	2.27522e-07		-1.26903	7.7852e-09		-0.131652	1
ENSG00000047621	C12orf4	protein_coding	chromosome 12 open reading frame 4	1.31394	2.2854e-07		1.44346	1.3365e-08		0.129526	1
ENSG00000073756	PTGS2	protein_coding	prostaglandin-endoperoxide synthase 2 (prostaglandin G/H synthase and cyclooxygenase)	2.21517	2.2854e-07		2.49501	8.0665e-09		0.279844	1
ENSG00000099953	MMP11	protein_coding	matrix metallopeptidase 11 (stromelysin 3)	-2.51033	2.28725e-07		-2.35329	1.49928e-06		0.157041	1
ENSG00000164172	MOCS2	protein_coding	molybdenum cofactor synthesis 2	1.05296	2.28777e-07		0.917901	9.21273e-06		-0.135058	1
ENSG00000102384	CENPI	protein_coding	centromere protein I	1.62212	2.28829e-07		1.481	3.4493e-06		-0.141125	1
ENSG00000167272	POP5	protein_coding	processing of precursor 5, ribonuclease P/MRP subunit (S. cerevisiae)	0.841676	2.28829e-07		0.805243	9.02258e-07		-0.0364328	1
ENSG00000104549	SQLE	protein_coding	squalene epoxidase	0.71295	2.30737e-07		0.607149	1.47483e-05		-0.1058	1
ENSG00000280789	PAGR1	protein_coding	PAXIP1 associated glutamate-rich protein 1	0.97594	2.30737e-07		0.88406	3.75336e-06		-0.0918795	1
ENSG00000162104	ADCY9	protein_coding	adenylate cyclase 9	-0.709663	2.33198e-07		-0.562428	5.89595e-05		0.147235	1
ENSG00000278053	DDX52	protein_coding	DEAD (Asp-Glu-Ala-Asp) box polypeptide 52	0.885066	2.39191e-07		0.878268	3.41764e-07		-0.00679767	1
ENSG00000117632	STMN1	protein_coding	stathmin 1	1.517	2.4047e-07		1.27116	2.37901e-05		-0.245837	1
ENSG00000023171	GRAMD1B	protein_coding	GRAM domain containing 1B	-2.84733	2.43246e-07		-2.62329	2.43179e-06		0.224046	1
ENSG00000214199	EEF1A1P12	processed_pseudogene	eukaryotic translation elongation factor 1 alpha 1 pseudogene 12	-2.82221	2.43763e-07		-2.56741	4.32953e-06		0.254808	1
ENSG00000148688	RPP30	protein_coding	ribonuclease P/MRP 30kDa subunit	1.00811	2.46682e-07		0.945983	1.65561e-06		-0.062125	1
ENSG00000174547	MRPL11	protein_coding	mitochondrial ribosomal protein L11	0.911089	2.47261e-07		0.845482	2.17141e-06		-0.0656074	1
ENSG00000011451	WIZ	protein_coding	widely interspaced zinc finger motifs	-0.649483	2.53004e-07		-0.39946	0.00227539		0.250023	0.47074
ENSG00000180185	FAHD1	protein_coding	fumarylacetoacetate hydrolase domain containing 1	0.662092	2.58228e-07		0.597516	4.3332e-06		-0.0645762	1
ENSG00000162139	NEU3	protein_coding	sialidase 3 (membrane sialidase)	0.921568	2.5867e-07		0.839956	3.51455e-06		-0.0816122	1
ENSG00000137055	PLAA	protein_coding	phospholipase A2-activating protein	0.548853	2.61419e-07		0.582939	4.25996e-08		0.0340862	1
ENSG00000104880	ARHGEF18	protein_coding	Rho/Rac guanine nucleotide exchange factor (GEF) 18	-0.53671	2.61681e-07		-0.524808	5.34875e-07		0.0119026	1
ENSG00000103490	PYCARD	protein_coding	PYD and CARD domain containing	-0.829393	2.67773e-07		-1.12671	1.4694e-12		-0.297315	0.61457
ENSG00000124383	MPHOSPH10	protein_coding	M-phase phosphoprotein 10 (U3 small nucleolar ribonucleoprotein)	0.716394	2.68781e-07		0.718993	2.68672e-07		0.0025988	1
ENSG00000083457	ITGAE	protein_coding	integrin, alpha E (antigen CD103, human mucosal lymphocyte antigen 1; alpha polypeptide)	0.981199	2.70039e-07		0.937593	1.09161e-06		-0.0436066	1
ENSG00000118600	TMEM5	protein_coding	transmembrane protein 5	1.08858	2.70785e-07		1.1104	1.72897e-07		0.0218174	1
ENSG00000152049	KCNE4	protein_coding	potassium channel, voltage gated subfamily E regulatory beta subunit 4	-2.68633	2.73263e-07		-2.08557	8.22195e-05		0.600757	1
ENSG00000125944	HNRNPR	protein_coding	heterogeneous nuclear ribonucleoprotein R	0.75481	2.74858e-07		0.775652	1.36002e-07		0.0208421	1
ENSG00000130414	NDUFA10	protein_coding	NADH dehydrogenase (ubiquinone) 1 alpha subcomplex, 10, 42kDa	0.50521	2.77163e-07		0.509485	2.35604e-07		0.00427573	1
ENSG00000164543	STK17A	protein_coding	serine/threonine kinase 17a	-0.532895	2.77387e-07		-0.307599	0.00476052		0.225296	0.379882
ENSG00000212443	SNORA53	snoRNA	small nucleolar RNA, H/ACA box 53	2.22618	2.82385e-07		2.33465	1.05769e-07		0.108467	1
ENSG00000173039	RELA	protein_coding	v-rel avian reticuloendotheliosis viral oncogene homolog A	-0.734492	2.85211e-07		-0.574082	8.57034e-05		0.160411	1
ENSG00000177191	B3GNT8	protein_coding	UDP-GlcNAc:betaGal beta-1,3-N-acetylglucosaminyltransferase 8	-1.44638	2.8782e-07		-1.42902	5.00251e-07		0.0173588	1
ENSG00000111445	RFC5	protein_coding	replication factor C (activator 1) 5, 36.5kDa	1.24147	2.93076e-07		1.1354	3.7613e-06		-0.106069	1
ENSG00000127511	SIN3B	protein_coding	SIN3 transcription regulator family member B	-0.781948	2.93255e-07		-0.769226	5.21305e-07		0.0127221	1
ENSG00000197614	MFAP5	protein_coding	microfibrillar associated protein 5	2.17783	2.94286e-07		1.35317	0.00265671		-0.824659	0.602539
ENSG00000142657	PGD	protein_coding	phosphogluconate dehydrogenase	0.807733	2.95996e-07		0.590098	0.000278363		-0.217636	0.950244
ENSG00000196659	TTC30B	protein_coding	tetratricopeptide repeat domain 30B	1.27131	2.95996e-07		1.03462	4.7275e-05		-0.236695	1
ENSG00000136522	MRPL47	protein_coding	mitochondrial ribosomal protein L47	1.09209	2.98962e-07		1.08204	4.56957e-07		-0.0100502	1
ENSG00000153187	HNRNPU	protein_coding	heterogeneous nuclear ribonucleoprotein U (scaffold attachment factor A)	0.665862	2.99821e-07		0.618814	2.38754e-06		-0.0470476	1
ENSG00000166987	MBD6	protein_coding	methyl-CpG binding domain protein 6	-1.16554	3.01886e-07		-0.765908	0.00103983		0.399631	0.683138
ENSG00000166546	BEAN1	protein_coding	brain expressed, associated with NEDD4, 1	-2.45594	3.03333e-07		-2.35649	1.39616e-06		0.0994452	1
ENSG00000111961	SASH1	protein_coding	SAM and SH3 domain containing 1	-0.992878	3.06206e-07		-0.655775	0.00112296		0.337103	0.707325
ENSG00000023228	NDUFS1	protein_coding	NADH dehydrogenase (ubiquinone) Fe-S protein 1, 75kDa (NADH-coenzyme Q reductase)	0.338537	3.09552e-07		0.376383	1.07793e-08		0.0378463	1
ENSG00000162695	SLC30A7	protein_coding	solute carrier family 30 (zinc transporter), member 7	0.770978	3.09552e-07		0.763263	4.61418e-07		-0.00771468	1
ENSG00000237945	LINC00649	antisense	long intergenic non-protein coding RNA 649	-1.39224	3.12083e-07		-1.94859	1.48675e-12		-0.556355	0.539566
ENSG00000176490	DIRAS1	protein_coding	DIRAS family, GTP-binding RAS-like 1	-1.8191	3.1284e-07		-1.08089	0.00338411		0.738214	0.542093
ENSG00000112406	HECA	protein_coding	headcase homolog (Drosophila)	-0.716657	3.14158e-07		-0.477862	0.000996771		0.238794	0.723989
ENSG00000196428	TSC22D2	protein_coding	TSC22 domain family, member 2	-1.28012	3.17991e-07		-1.12926	9.2318e-06		0.150856	1
ENSG00000067177	PHKA1	protein_coding	phosphorylase kinase, alpha 1 (muscle)	-0.604817	3.18184e-07		-0.447853	0.000216672		0.156964	0.976883
ENSG00000135372	NAT10	protein_coding	N-acetyltransferase 10 (GCN5-related)	0.835464	3.19057e-07		0.835577	3.58186e-07		0.000112824	1
ENSG00000138593	SECISBP2L	protein_coding	SECIS binding protein 2-like	-0.581762	3.19566e-07		-0.51844	6.53988e-06		0.0633225	1
ENSG00000156381	ANKRD9	protein_coding	ankyrin repeat domain 9	-1.04986	3.24933e-07		-1.1567	1.81166e-08		-0.106845	1
ENSG00000149273	RPS3	protein_coding	ribosomal protein S3	0.38519	3.25888e-07		0.265617	0.000658208		-0.119573	0.80495
ENSG00000104205	SGK3	protein_coding	serum/glucocorticoid regulated kinase family, member 3	1.28584	3.26676e-07		1.5339	8.04077e-10		0.248053	1
ENSG00000066651	TRMT11	protein_coding	tRNA methyltransferase 11 homolog (S. cerevisiae)	0.723525	3.27651e-07		0.708076	6.64592e-07		-0.0154496	1
ENSG00000168447	SCNN1B	protein_coding	sodium channel, non voltage gated 1 beta subunit	-2.40518	3.32347e-07		-1.8386	0.000176526		0.566583	1
ENSG00000103227	LMF1	protein_coding	lipase maturation factor 1	-1.58086	3.3253e-07		-1.0323	0.00123116		0.548564	0.739275
ENSG00000167081	PBX3	protein_coding	pre-B-cell leukemia homeobox 3	-0.964681	3.34295e-07		-0.809722	2.52012e-05		0.154959	1
ENSG00000065923	SLC9A7	protein_coding	solute carrier family 9, subfamily A (NHE7, cation proton antiporter 7), member 7	-1.05383	3.34933e-07		-1.22222	2.95696e-09		-0.168392	1
ENSG00000196754	S100A2	protein_coding	S100 calcium binding protein A2	0.994228	3.35065e-07		0.649703	0.00137097		-0.344525	0.679803
ENSG00000130338	TULP4	protein_coding	tubby like protein 4	-0.667627	3.35845e-07		-0.379346	0.00587931		0.288281	0.376128
ENSG00000107719	PALD1	protein_coding	phosphatase domain containing, paladin 1	-2.66608	3.3861e-07		-2.10268	0.000107658		0.563409	1
ENSG00000176542	KIAA2018	protein_coding	KIAA2018	-0.581503	3.40509e-07		-0.475483	3.99483e-05		0.106021	1
ENSG00000049618	ARID1B	protein_coding	AT rich interactive domain 1B (SWI1-like)	-0.630616	3.41537e-07		-0.49527	8.77146e-05		0.135346	1
ENSG00000147155	EBP	protein_coding	emopamil binding protein (sterol isomerase)	0.83738	3.41537e-07		0.66595	7.40196e-05		-0.17143	1
ENSG00000104691	UBXN8	protein_coding	UBX domain protein 8	1.46893	3.44284e-07		1.47426	3.73872e-07		0.00533329	1
ENSG00000179409	GEMIN4	protein_coding	gem (nuclear organelle) associated protein 4	0.793046	3.44924e-07		0.875524	1.66176e-08		0.0824776	1
ENSG00000149418	ST14	protein_coding	suppression of tumorigenicity 14 (colon carcinoma)	-0.614801	3.46181e-07		-0.593059	1.03793e-06		0.0217423	1
ENSG00000137944	CCBL2	protein_coding	cysteine conjugate-beta lyase 2	0.914275	3.48306e-07		0.896681	6.85939e-07		-0.0175941	1
ENSG00000164306	PRIMPOL	protein_coding	primase and polymerase (DNA-directed)	0.888794	3.5035e-07		0.84803	1.4383e-06		-0.0407635	1
ENSG00000155269	GPR78	protein_coding	G protein-coupled receptor 78	-2.80807	3.58394e-07		-3.03282	4.20335e-08		-0.224753	1
ENSG00000139921	TMX1	protein_coding	thioredoxin-related transmembrane protein 1	1.11908	3.59347e-07		1.05171	2.25726e-06		-0.0673698	1
ENSG00000175305	CCNE2	protein_coding	cyclin E2	1.76267	3.59347e-07		1.69604	1.37425e-06		-0.0666308	1
ENSG00000171425	ZNF581	protein_coding	zinc finger protein 581	-1.03841	3.59515e-07		-0.881065	2.13443e-05		0.15735	1
ENSG00000215114	UBXN2B	protein_coding	UBX domain protein 2B	0.688279	3.60773e-07		0.744065	3.40816e-08		0.0557857	1
ENSG00000248019	FAM13A-AS1	antisense	FAM13A antisense RNA 1	-1.40364	3.60903e-07		-1.10114	8.65766e-05		0.302497	1
ENSG00000186871	ERCC6L	protein_coding	excision repair cross-complementation group 6-like	1.71745	3.64037e-07		1.53198	8.85038e-06		-0.185466	1
ENSG00000143036	SLC44A3	protein_coding	solute carrier family 44, member 3	-1.45355	3.6524e-07		-1.27297	1.03695e-05		0.180579	1
ENSG00000138663	COPS4	protein_coding	COP9 signalosome subunit 4	0.546479	3.66035e-07		0.572235	9.87726e-08		0.025755	1
ENSG00000110514	MADD	protein_coding	MAP-kinase activating death domain	-0.541123	3.71991e-07		-0.473177	1.11701e-05		0.0679461	1
ENSG00000259623	RP11-156E6.1	sense_overlapping		1.13077	3.72443e-07		1.24036	2.29959e-08		0.109594	1
ENSG00000126602	TRAP1	protein_coding	TNF receptor-associated protein 1	0.768525	3.73184e-07		0.822062	5.32174e-08		0.0535366	1
ENSG00000168591	TMUB2	protein_coding	transmembrane and ubiquitin-like domain containing 2	-0.653267	3.74861e-07		-0.661856	2.83451e-07		-0.00858947	1
ENSG00000137501	SYTL2	protein_coding	synaptotagmin-like 2	-1.20138	3.77361e-07		-1.38032	5.90745e-09		-0.178943	1
ENSG00000119139	TJP2	protein_coding	tight junction protein 2	-0.482468	3.79263e-07		-0.21956	0.0325463		0.262908	0.0901585
ENSG00000180801	ARSJ	protein_coding	arylsulfatase family, member J	1.04902	3.79263e-07		0.852806	5.43538e-05		-0.196212	1
ENSG00000250151	ARPC4-TTLL3	protein_coding	ARPC4-TTLL3 readthrough	-1.61731	3.85177e-07		-1.29355	7.31408e-05		0.323757	1
ENSG00000235162	C12orf75	protein_coding	chromosome 12 open reading frame 75	0.847864	3.87936e-07		0.885435	1.207e-07		0.0375706	1
ENSG00000087077	TRIP6	protein_coding	thyroid hormone receptor interactor 6	0.71438	3.94056e-07		0.768913	4.54369e-08		0.054533	1
ENSG00000090006	LTBP4	protein_coding	latent transforming growth factor beta binding protein 4	-1.38339	3.96496e-07		-1.55007	1.41525e-08		-0.166681	1
ENSG00000133466	C1QTNF6	protein_coding	C1q and tumor necrosis factor related protein 6	-0.846512	3.98139e-07		-0.952813	1.19303e-08		-0.106301	1
ENSG00000109685	WHSC1	protein_coding	Wolf-Hirschhorn syndrome candidate 1	0.690653	4.00929e-07		0.705699	2.40632e-07		0.015046	1
ENSG00000162512	SDC3	protein_coding	syndecan 3	0.667314	4.01306e-07		0.596672	7.67469e-06		-0.0706425	1
ENSG00000135373	EHF	protein_coding	ets homologous factor	-1.34174	4.0145e-07		-1.00233	0.000243684		0.339412	1
ENSG00000101052	IFT52	protein_coding	intraflagellar transport 52	0.768273	4.01732e-07		0.731942	1.66365e-06		-0.0363312	1
ENSG00000116604	MEF2D	protein_coding	myocyte enhancer factor 2D	-0.832139	4.0577e-07		-0.570725	0.00074747		0.261414	0.79504
ENSG00000079432	CIC	protein_coding	capicua transcriptional repressor	-0.599477	4.08299e-07		-0.650639	3.63553e-08		-0.0511611	1
ENSG00000104442	ARMC1	protein_coding	armadillo repeat containing 1	0.913748	4.08727e-07		1.01004	2.00373e-08		0.0962876	1
ENSG00000181744	C3orf58	protein_coding	chromosome 3 open reading frame 58	1.10417	4.14091e-07		0.974539	1.11108e-05		-0.129633	1
ENSG00000132383	RPA1	protein_coding	replication protein A1, 70kDa	0.561857	4.15575e-07		0.495638	1.06031e-05		-0.0662187	1
ENSG00000226210	WASH7P	unprocessed_pseudogene	WAS protein family homolog 7 pseudogene	-0.909291	4.16755e-07		-0.899594	6.39796e-07		0.00969659	1
ENSG00000094963	FMO2	protein_coding	flavin containing monooxygenase 2 (non-functional)	-2.78115	4.24179e-07		-2.57188	4.15145e-06		0.209268	1
[truncated: 25,873 more rows]

## Sheet: Tab 2 - GSEA results
	LN-421 vs 3T3 co-culture			LN-511 vs 3T3 co-culture
HALLMARK PROCESS	NES	FDR		NES	FDR
MYC TARGETS V1	11.2308	<1E-06		11.1323	<1E-06
E2F TARGETS	11.1224	<1E-06		10.7979	<1E-06
G2M CHECKPOINT	9.0401	<1E-06		9.12498	<1E-06
OXIDATIVE PHOSPHORYLATION	8.33287	<1E-06		8.39209	<1E-06
MTORC1 SIGNALING	7.15202	<1E-06		7.04747	<1E-06
MYC TARGETS V2	6.38216	<1E-06		6.57282	<1E-06
UNFOLDED PROTEIN RESPONSE	3.99611	<1E-06		4.57353	<1E-06
DNA REPAIR	4.33209	<1E-06		4.20127	<1E-06
FATTY ACID METABOLISM	3.70835	<1E-06		3.65599	<1E-06
ADIPOGENESIS	3.28008	<1E-06		3.29097	<1E-06
MITOTIC SPINDLE	2.85377	1.61696e-05		2.96089	<1E-06
PI3K AKT MTOR SIGNALING	2.38903	0.000591055		2.61071	8.63434e-05
SPERMATOGENESIS	NS	NS		2.60313	0.000105971
ANDROGEN RESPONSE	1.93572	0.00999455		2.55202	0.000169216
GLYCOLYSIS	2.40563	0.000571794		2.30223	0.00103108
PROTEIN SECRETION	1.91602	0.0104427		2.28001	0.00109358
CHOLESTEROL HOMEOSTASIS	2.0862	0.00428381		2.1654	0.00234727
REACTIVE OXIGEN SPECIES PATHWAY	1.88529	0.0116099		1.69512	0.0318539
PEROXISOME	1.63839	0.0401837		1.60837	0.0464317
INFLAMMATORY RESPONSE	-2.29801	0.0011991		-1.75453	0.0240852
ANGIOGENESIS	-1.95521	0.00870238		-1.80921	0.0189771
WNT BETA CATENIN SIGNALING	-2.48268	0.000392369		-1.90882	0.0115384
UV RESPONSE UP	-1.7083	0.0309989		-1.94683	0.00980393
NOTCH SIGNALING	NS	NS		-1.96425	0.00931692
APOPTOSIS	-2.43712	0.000492725		-2.16222	0.00292889
IL2 STAT5 SIGNALING	-2.80345	4.15751e-05		-2.25341	0.00174639
ESTROGEN RESPONSE LATE	-2.99443	9.61538e-06		-2.36238	0.000895353
TGF BETA SIGNALING	-2.96468	8.92857e-06		-2.61803	0.000139918
COAGULATION	-2.21365	0.00203245		-2.63469	0.000129864
HEME METABOLISM	-3.03982	1.04167e-05		-2.68139	8.69505e-05
APICAL SURFACE	-2.61145	0.000179164		-2.71842	9.36389e-05
COMPLEMENT	-2.51284	0.000313592		-2.96423	<1E-06
UV RESPONSE DN	-3.76466	<1E-06		-3.02417	<1E-06
MYOGENESIS	-3.22519	1.25e-05		-3.18091	<1E-06
KRAS SIGNALING DN	-3.54454	<1E-06		-3.23139	<1E-06
HYPOXIA	-3.12185	1.13636e-05		-3.34107	<1E-06
ESTROGEN RESPONSE EARLY	-4.22391	<1E-06		-3.3784	<1E-06
P53 PATHWAY	-3.77898	<1E-06		-3.48413	<1E-06
APICAL JUNCTION	-3.3164	<1E-06		-3.50332	<1E-06
INTERFERON GAMMA RESPONSE	-4.47063	<1E-06		-3.69974	<1E-06
TNFA SIGNALING VIA NFKB	-4.47419	<1E-06		-3.79635	<1E-06
INTERFERON ALPHA RESPONSE	-4.9726	<1E-06		-3.84789	<1E-06
EPITHELIAL MESENCHYMAL TRANSITION	-3.5613	<1E-06		-4.17213	<1E-06
HEDGEHOG SIGNALING	-1.67449	0.0351778		NS	NS
IL6 JAK STAT3 SIGNALING	-1.79924	0.0201155		NS	NS
KRAS SIGNALING UP	-2.15692	0.00280769		NS	NS
